# Supplementary material for: Variations in vitamin D status among Chinese children aged 1–6 years during the COVID-19 pandemic
Source: Front Public Health. 2025 Jan 23;13:1514355. doi: 10.3389/fpubh.2025.1514355 (PMC11799289; doi:10.3389/fpubh.2025.1514355)
Supplement: Supplementary file 1 [file Table_1.xlsx]

## Sheet: Sheet1
No.	ID	Collection date	gender	age	season transform	age transform	gender transform	25(OH)D	25(OH)D 2	25(OH)D 3
1	1903042889	20190305	male	1岁	1	1	1	35.53	0.13	35.4
2	1903050061	20190305	male	1岁	1	1	1	37.54	0.24	37.3
3	1903051459	20190305	male	1岁	1	1	1	40.98	2.78	38.2
4	1903043498	20190305	male	2岁	1	2	1	42.71	0.31	42.4
5	1903042655	20190305	male	4岁	1	4	1	32.95	0.85	32.1
6	1903050707	20190306	male	1岁	1	1	1	25.9	0.3	25.6
7	1903060736	20190306	male	1岁	1	1	1	34.07	0.27	33.8
8	1903060544	20190306	male	1岁	1	1	1	42.84	5.74	37.1
9	1903050598	20190306	male	1岁	1	1	1	47.93	2.43	45.5
10	1903050108	20190306	male	1岁	1	1	1	54.69	0.59	54.1
11	1903060159	20190306	male	2岁	1	2	1	35.2	5.5	29.7
12	1903052358	20190306	male	2岁	1	2	1	39.55	0.35	39.2
13	1902283288	20190306	male	2岁	1	2	1	41.25	0.95	40.3
14	1902281965	20190306	male	2岁	1	2	1	43.02	0.32	42.7
15	1903051294	20190306	male	2岁	1	2	1	43.36	6.36	37
16	1903060334	20190306	male	3岁	1	3	1	36.28	0.28	36
17	1808072916	20190306	male	3岁	1	3	1	38.2	0.7	37.5
18	1903070529	20190307	male	1岁	1	1	1	29.83	0.73	29.1
19	1903061826	20190307	male	1岁	1	1	1	43.17	2.37	40.8
20	1903063181	20190307	male	1岁	1	1	1	43.87	0.57	43.3
21	1808302604	20190307	male	1岁	1	1	1	52.8	0.4	52.4
22	1903061574	20190307	male	1岁	1	1	1	52.9	0.1	52.8
23	1903062932	20190307	male	1岁	1	1	1	61.82	0.52	61.3
24	1903071530	20190307	male	2岁	1	2	1	56.2	24.8	31.4
25	1903061546	20190307	male	3岁	1	3	1	29.21	0.51	28.7
26	1808283381	20190307	male	3岁	1	3	1	44.92	0.62	44.3
27	1903072138	20190308	male	1岁	1	1	1	25.1	10.2	14.9
28	1903080412	20190308	male	1岁	1	1	1	40.07	0.27	39.8
29	1903080955	20190308	male	1岁	1	1	1	42.04	0.34	41.7
30	1903081417	20190308	male	1岁	1	1	1	46.08	3.48	42.6
31	1903071361	20190308	male	1岁	1	1	1	47.31	2.01	45.3
32	1805020059	20190308	male	1岁	1	1	1	47.89	8.49	39.4
33	1903071707	20190308	male	1岁	1	1	1	48.15	0.25	47.9
34	1903072803	20190308	male	1岁	1	1	1	50	13	37
35	1903070083	20190308	male	1岁	1	1	1	52.96	0.16	52.8
36	1903072586	20190308	male	2岁	1	2	1	22.54	0.24	22.3
37	1903080196	20190308	male	2岁	1	2	1	51.43	1.43	50
38	1903070343	20190308	male	3岁	1	3	1	24.13	0.23	23.9
39	1903080137	20190308	male	3岁	1	3	1	29.71	0.51	29.2
40	1903012843	20190308	male	3岁	1	3	1	32.58	0.28	32.3
41	1903071418	20190308	male	3岁	1	3	1	35.63	0.73	34.9
42	1808243284	20190311	male	1岁	1	1	1	25.81	1.41	24.4
43	1903110899	20190311	male	1岁	1	1	1	27.23	0.23	27
44	1903080031	20190311	male	1岁	1	1	1	29.74	0.14	29.6
45	1805142865	20190311	male	1岁	1	1	1	32.59	3.59	29
46	1807010543	20190311	male	1岁	1	1	1	39.2	0.2	39
47	1903090322	20190311	male	1岁	1	1	1	43.71	2.21	41.5
48	1807010925	20190311	male	1岁	1	1	1	44.67	0.37	44.3
49	1903091770	20190311	male	1岁	1	1	1	51.01	3.41	47.6
50	1903081677	20190311	male	1岁	1	1	1	52.43	1.03	51.4
51	1903110472	20190311	male	2岁	1	2	1	37.2	0.6	36.6
52	1903044276	20190311	male	2岁	1	2	1	59.1	33.5	25.6
53	1801023655	20190311	male	3岁	1	3	1	27.9	1.4	26.5
54	1707150704	20190311	male	3岁	1	3	1	33.3	0.3	33
55	1903081749	20190311	male	3岁	1	3	1	40.11	5.91	34.2
56	1809063631	20190311	male	3岁	1	3	1	41.57	4.47	37.1
57	1903022221	20190312	male	1岁	1	1	1	29.41	0.01	29.4
58	1903113341	20190312	male	1岁	1	1	1	30.51	0.01	30.5
59	1903110553	20190312	male	1岁	1	1	1	31.91	0.01	31.9
60	1805142957	20190312	male	1岁	1	1	1	34.21	0.01	34.2
61	1903110696	20190312	male	1岁	1	1	1	45.91	0.01	45.9
62	1903121335	20190312	male	2岁	1	2	1	30.91	0.01	30.9
63	1903120771	20190312	male	2岁	1	2	1	38.62	0.12	38.5
64	1803083046	20190312	male	2岁	1	2	1	42.41	0.01	42.4
65	1903121004	20190312	male	3岁	1	3	1	37.56	0.06	37.5
66	1903121148	20190312	male	3岁	1	3	1	38.35	3.35	35
67	1903121915	20190313	male	1岁	1	1	1	34.02	0.32	33.7
68	1903130088	20190313	male	1岁	1	1	1	42.72	0.32	42.4
69	1903131405	20190313	male	2岁	1	2	1	32.06	0.16	31.9
70	1903122128	20190313	male	2岁	1	2	1	38.04	0.34	37.7
71	1903130595	20190313	male	3岁	1	3	1	34.99	2.09	32.9
72	1903140271	20190314	male	1岁	1	1	1	32.8	10.4	22.4
73	1901201403	20190314	male	1岁	1	1	1	42.63	8.13	34.5
74	1903132771	20190314	male	2岁	1	2	1	34.47	0.57	33.9
75	1810072094	20190314	male	2岁	1	2	1	37.97	0.67	37.3
76	1903140184	20190314	male	2岁	1	2	1	38.96	0.76	38.2
77	1709123222	20190314	male	2岁	1	2	1	41.37	1.47	39.9
78	1903091162	20190314	male	2岁	1	2	1	45.86	5.96	39.9
79	1903151465	20190315	male	1岁	1	1	1	39.78	6.48	33.3
80	1808083069	20190315	male	1岁	1	1	1	45.13	0.23	44.9
81	1903142694	20190315	male	2岁	1	2	1	35.45	0.05	35.4
82	1903092362	20190315	male	2岁	1	2	1	40.5	5.3	35.2
83	1903140092	20190315	male	2岁	1	2	1	41.73	0.33	41.4
84	1903092314	20190315	male	2岁	1	2	1	45.66	2.16	43.5
85	1903141335	20190315	male	3岁	1	3	1	33.97	7.67	26.3
86	1903141870	20190315	male	3岁	1	3	1	45.18	1.78	43.4
87	1808082096	20190315	male	3岁	1	3	1	55.2	0.5	54.7
88	1903160080	20190318	male	1岁	1	1	1	44.74	7.94	36.8
89	1903160845	20190318	male	1岁	1	1	1	46.95	0.15	46.8
90	1903152629	20190318	male	1岁	1	1	1	77.4	0.3	77.1
91	1903160231	20190318	male	2岁	1	2	1	36.38	0.38	36
92	1903160851	20190318	male	2岁	1	2	1	37.42	0.52	36.9
93	1903180028	20190318	male	2岁	1	2	1	38	12.9	25.1
94	1903160079	20190318	male	2岁	1	2	1	39.24	3.54	35.7
95	1903152508	20190318	male	2岁	1	2	1	42.48	0.38	42.1
96	1903180838	20190318	male	2岁	1	2	1	45.2	4.3	40.9
97	1903161250	20190318	male	2岁	1	2	1	58.77	0.57	58.2
98	1903150168	20190318	male	3岁	1	3	1	41.19	0.19	41
99	1903160103	20190318	male	3岁	1	3	1	48.15	0.15	48
100	1903131984	20190318	male	3岁	1	3	1	52.59	0.19	52.4
101	1903160273	20190318	male	4岁	1	4	1	29.68	2.58	27.1
102	1903180348	20190318	male	5岁	1	5	1	18	0.7	17.3
103	1903183906	20190319	male	1岁	1	1	1	46.39	3.29	43.1
104	1903142452	20190319	male	1岁	1	1	1	49.97	0.47	49.5
105	1903182504	20190319	male	1岁	1	1	1	54.46	0.06	54.4
106	1903190550	20190319	male	2岁	1	2	1	37.81	7.31	30.5
107	1903182501	20190319	male	3岁	1	3	1	32.23	0.33	31.9
108	1903133104	20190319	male	3岁	1	3	1	36.08	0.58	35.5
109	1802031930	20190319	male	3岁	1	3	1	39.41	0.01	39.4
110	1903191656	20190320	male	1岁	1	1	1	39.99	0.89	39.1
111	1812110428	20190320	male	1岁	1	1	1	47.73	0.43	47.3
112	1903190375	20190320	male	1岁	1	1	1	60.63	0.83	59.8
113	1903191764	20190320	male	2岁	1	2	1	36.15	0.85	35.3
114	1804212318	20190320	male	2岁	1	2	1	38.7	1.1	37.6
115	1903192064	20190320	male	2岁	1	2	1	39.15	7.05	32.1
116	1903200757	20190320	male	2岁	1	2	1	40.14	0.44	39.7
117	1807280101	20190320	male	2岁	1	2	1	51.4	5.5	45.9
118	1903190310	20190320	male	3岁	1	3	1	32.47	0.57	31.9
119	1903203039	20190321	male	1岁	1	1	1	25.14	0.84	24.3
120	1903211267	20190321	male	1岁	1	1	1	33.71	1.51	32.2
121	1903210299	20190321	male	1岁	1	1	1	36.31	0.01	36.3
122	1903211750	20190321	male	1岁	1	1	1	64.1	24.3	39.8
123	1903202005	20190321	male	2岁	1	2	1	40.39	6.89	33.5
124	1801222360	20190321	male	2岁	1	2	1	43.26	0.56	42.7
125	1810092650	20190321	male	2岁	1	2	1	50.58	3.18	47.4
126	1903200829	20190321	male	3岁	1	3	1	33.19	1.59	31.6
127	1903183276	20190322	male	1岁	1	1	1	26.83	0.53	26.3
128	1903211884	20190322	male	1岁	1	1	1	40.82	0.02	40.8
129	1903220499	20190322	male	1岁	1	1	1	41.61	0.21	41.4
130	1502032378	20190322	male	1岁	1	1	1	45.83	0.03	45.8
131	1903220095	20190322	male	2岁	1	2	1	37.59	0.99	36.6
132	1903221296	20190322	male	3岁	1	3	1	36.41	0.11	36.3
133	1903220663	20190322	male	3岁	1	3	1	36.44	2.64	33.8
134	1903221824	20190325	male	1岁	1	1	1	36.4	0.5	35.9
135	1903250726	20190325	male	1岁	1	1	1	39.33	0.63	38.7
136	1802063636	20190325	male	1岁	1	1	1	52.8	10.9	41.9
137	1803052718	20190325	male	1岁	1	1	1	53.36	0.86	52.5
138	1805283575	20190325	male	1岁	1	1	1	54.55	0.35	54.2
139	1903202004	20190325	male	1岁	1	1	1	54.6	10.9	43.7
140	1903220694	20190325	male	2岁	1	2	1	34.37	0.67	33.7
141	1903222633	20190325	male	2岁	1	2	1	35.56	0.46	35.1
142	1801271774	20190325	male	2岁	1	2	1	41.54	6.04	35.5
143	1903251011	20190325	male	2岁	1	2	1	46.06	0.56	45.5
144	1801220964	20190325	male	3岁	1	3	1	29.09	0.69	28.4
145	1903230295	20190325	male	3岁	1	3	1	33.56	0.46	33.1
146	1801061728	20190325	male	3岁	1	3	1	34.64	1.84	32.8
147	1705201477	20190325	male	3岁	1	3	1	44.18	0.58	43.6
148	1903210162	20190325	male	5岁	1	5	1	30.5	0.5	30
149	1903250514	20190326	male	1岁	1	1	1	26.7	10.8	15.9
150	1809252944	20190326	male	1岁	1	1	1	26.71	1.21	25.5
151	1903252452	20190326	male	1岁	1	1	1	37.02	1.32	35.7
152	1903252452	20190326	male	1岁	1	1	1	38.88	0.98	37.9
153	1903260022	20190326	male	1岁	1	1	1	39.43	6.93	32.5
154	1903260433	20190326	male	1岁	1	1	1	46.27	2.37	43.9
155	1808092630	20190326	male	2岁	1	2	1	46.51	1.41	45.1
156	1712063302	20190326	male	3岁	1	3	1	34.44	1.04	33.4
157	1807182783	20190327	male	1岁	1	1	1	34.71	0.01	34.7
158	1903262240	20190327	male	1岁	1	1	1	45.85	0.55	45.3
159	1807032911	20190327	male	1岁	1	1	1	45.97	0.17	45.8
160	1903223370	20190327	male	1岁	1	1	1	46.85	7.25	39.6
161	1903260109	20190327	male	3岁	1	3	1	40.06	1.06	39
162	1903262580	20190327	male	4岁	1	4	1	29.63	0.53	29.1
163	1903261820	20190327	male	6岁	1	6	1	30.37	4.37	26
164	1903280275	20190328	male	1岁	1	1	1	32.41	0.01	32.4
165	1903272325	20190328	male	1岁	1	1	1	44.83	0.13	44.7
166	1903230850	20190328	male	1岁	1	1	1	48.26	3.96	44.3
167	1806152130	20190328	male	1岁	1	1	1	49.25	0.05	49.2
168	1809210423	20190328	male	2岁	1	2	1	46.88	0.08	46.8
169	1903222819	20190328	male	3岁	1	3	1	38.11	0.31	37.8
170	1903280645	20190328	male	3岁	1	3	1	41.2	21.6	19.6
171	1903291202	20190329	male	1岁	1	1	1	24.62	3.72	20.9
172	1903282405	20190329	male	1岁	1	1	1	52.44	0.44	52
173	1903232274	20190329	male	1岁	1	1	1	61.57	0.37	61.2
174	1808303104	20190329	male	2岁	1	2	1	36.07	1.37	34.7
175	1903300279	20190401	male	1岁	1	1	1	39.91	0.81	39.1
176	1903300475	20190401	male	1岁	1	1	1	49.27	0.97	48.3
177	1903292091	20190401	male	2岁	1	2	1	39.28	0.18	39.1
178	1809113233	20190401	male	2岁	1	2	1	45.32	1.12	44.2
179	1801202106	20190401	male	3岁	1	3	1	36.03	2.63	33.4
180	1904013582	20190402	male	1岁	1	1	1	34.6	12.5	22.1
181	1904020362	20190402	male	1岁	1	1	1	35.51	0.41	35.1
182	1805010646	20190402	male	1岁	1	1	1	50.43	6.53	43.9
183	1903263625	20190402	male	3岁	1	3	1	37.18	5.38	31.8
184	1904012642	20190402	male	4岁	1	4	1	28.85	0.75	28.1
185	1904030085	20190403	male	1岁	1	1	1	31.01	9.71	21.3
186	1904030150	20190403	male	1岁	1	1	1	34.91	0.51	34.4
187	1904020303	20190403	male	1岁	1	1	1	40.83	0.63	40.2
188	1904020877	20190403	male	1岁	1	1	1	45.96	0.26	45.7
189	1904022594	20190403	male	1岁	1	1	1	63.86	0.66	63.2
190	1904030354	20190403	male	2岁	1	2	1	46.41	1.21	45.2
191	1903282488	20190403	male	2岁	1	2	1	49.04	0.64	48.4
192	1904020194	20190403	male	3岁	1	3	1	36.48	0.38	36.1
193	1904030976	20190403	male	3岁	1	3	1	44	1	43
194	1904040136	20190404	male	1岁	1	1	1	28.23	6.73	21.5
195	1904040154	20190404	male	1岁	1	1	1	34.41	0.01	34.4
196	1904030205	20190404	male	1岁	1	1	1	38.29	0.09	38.2
197	1904040050	20190404	male	1岁	1	1	1	44.95	0.05	44.9
198	1805150065	20190404	male	2岁	1	2	1	38.04	0.24	37.8
199	1904030373	20190404	male	2岁	1	2	1	38.99	0.09	38.9
200	1904041718	20190404	male	2岁	1	2	1	39.28	0.08	39.2
201	1803040590	20190404	male	3岁	1	3	1	29.92	5.82	24.1
202	1904042393	20190408	male	1岁	1	1	1	27.15	1.65	25.5
203	1904081890	20190408	male	1岁	1	1	1	36.65	0.15	36.5
204	1904042214	20190408	male	1岁	1	1	1	45.25	1.15	44.1
205	1904040113	20190408	male	2岁	1	2	1	35.36	2.46	32.9
206	1904043018	20190408	male	2岁	1	2	1	42.44	1.74	40.7
207	1904040758	20190408	male	2岁	1	2	1	43.12	1.02	42.1
208	1904040760	20190408	male	2岁	1	2	1	50.67	1.07	49.6
209	1904080148	20190408	male	3岁	1	3	1	19.05	4.45	14.6
210	1904033027	20190408	male	3岁	1	3	1	36.55	0.35	36.2
211	1903310661	20190408	male	4岁	1	4	1	38.01	1.61	36.4
212	1904033031	20190408	male	6岁	1	6	1	35.59	2.39	33.2
213	1904081876	20190409	male	1岁	1	1	1	23.59	0.89	22.7
214	1901120209	20190409	male	1岁	1	1	1	35.53	6.33	29.2
215	1904091097	20190409	male	1岁	1	1	1	38.67	0.67	38
216	1904032888	20190409	male	1岁	1	1	1	48.07	0.77	47.3
217	1904083338	20190409	male	2岁	1	2	1	36.05	0.65	35.4
218	1904091553	20190409	male	3岁	1	3	1	41.15	0.85	40.3
219	1904082703	20190409	male	4岁	1	4	1	26.18	1.48	24.7
220	1904090353	20190409	male	5岁	1	5	1	35.91	1.61	34.3
221	1904092074	20190410	male	1岁	1	1	1	28	0.3	27.7
222	1809102333	20190410	male	1岁	1	1	1	47.5	16.8	30.7
223	1904100569	20190410	male	1岁	1	1	1	74.86	0.06	74.8
224	1904033353	20190410	male	2岁	1	2	1	42.2	20.8	21.4
225	1904100413	20190410	male	3岁	1	3	1	32.5	0.5	32
226	1904101479	20190411	male	1岁	1	1	1	30.2	13	17.2
227	1904102188	20190411	male	1岁	1	1	1	39.17	0.47	38.7
228	1904043494	20190411	male	1岁	1	1	1	41.54	0.74	40.8
229	1904050686	20190411	male	1岁	1	1	1	42.22	0.32	41.9
230	1904111709	20190411	male	2岁	1	2	1	35.38	0.68	34.7
231	1904100208	20190411	male	2岁	1	2	1	36.46	0.46	36
232	1904102712	20190411	male	2岁	1	2	1	52.09	0.59	51.5
233	1904110937	20190411	male	3岁	1	3	1	33.7	0.5	33.2
234	1904110109	20190411	male	3岁	1	3	1	33.83	0.63	33.2
235	1904102143	20190411	male	3岁	1	3	1	39.42	0.82	38.6
236	1904113279	20190412	male	1岁	1	1	1	40.31	1.01	39.3
237	1904083543	20190412	male	1岁	1	1	1	43.21	0.01	43.2
238	1904120204	20190412	male	1岁	1	1	1	43.51	0.01	43.5
239	1806073244	20190412	male	1岁	1	1	1	45.44	7.34	38.1
240	1904121296	20190412	male	1岁	1	1	1	47.81	0.01	47.8
241	1803232309	20190412	male	2岁	1	2	1	36.49	5.59	30.9
242	1904112511	20190412	male	2岁	1	2	1	44.62	5.12	39.5
243	1904070928	20190412	male	3岁	1	3	1	34.61	0.01	34.6
244	1904083472	20190412	male	4岁	1	4	1	35.3	3.5	31.8
245	1904112547	20190412	male	5岁	1	5	1	37.71	0.01	37.7
246	1808111934	20190415	male	1岁	1	1	1	31.3	0.1	31.2
247	1904131656	20190415	male	1岁	1	1	1	35.08	0.08	35
248	1904151291	20190415	male	1岁	1	1	1	43.94	0.04	43.9
249	1904131314	20190415	male	1岁	1	1	1	48.64	0.04	48.6
250	1904150977	20190415	male	1岁	1	1	1	50.71	0.01	50.7
251	1904121890	20190415	male	1岁	1	1	1	62.97	0.37	62.6
252	1904122150	20190415	male	2岁	1	2	1	45.2	10.7	34.5
253	1904150195	20190415	male	2岁	1	2	1	58.51	0.01	58.5
254	1902151572	20190415	male	3岁	1	3	1	29.46	0.06	29.4
255	1904120606	20190415	male	3岁	1	3	1	29.79	0.39	29.4
256	1904130104	20190415	male	3岁	1	3	1	46.4	1.5	44.9
257	1904084652	20190415	male	3岁	1	3	1	48.26	3.16	45.1
258	1904130369	20190415	male	4岁	1	4	1	21.45	1.95	19.5
259	1904152944	20190416	male	1岁	1	1	1	25.01	0.01	25
260	1904160216	20190416	male	1岁	1	1	1	26.22	0.02	26.2
261	1904161302	20190416	male	1岁	1	1	1	27.74	0.24	27.5
262	1904160592	20190416	male	1岁	1	1	1	40.08	0.08	40
263	1904153693	20190416	male	1岁	1	1	1	43	18.5	24.5
264	1904153165	20190416	male	1岁	1	1	1	43.75	0.35	43.4
265	1904103485	20190416	male	1岁	1	1	1	45.3	14.5	30.8
266	1904160396	20190416	male	1岁	1	1	1	49.97	3.07	46.9
267	1904152110	20190416	male	2岁	1	2	1	39.52	0.02	39.5
268	1904160225	20190416	male	3岁	1	3	1	40.91	4.81	36.1
269	1904171482	20190417	male	1岁	1	1	1	50.94	0.04	50.9
270	1806070395	20190417	male	2岁	1	2	1	35.84	3.04	32.8
271	1904162066	20190417	male	2岁	1	2	1	40.62	0.22	40.4
272	1904162320	20190417	male	2岁	1	2	1	41.21	0.11	41.1
273	1904163057	20190417	male	2岁	1	2	1	45.55	0.25	45.3
274	1904151303	20190417	male	3岁	1	3	1	37.03	0.13	36.9
275	1904181036	20190418	male	1岁	1	1	1	24.24	0.84	23.4
276	1904181253	20190418	male	1岁	1	1	1	34.25	0.95	33.3
277	1904170839	20190418	male	1岁	1	1	1	42.25	1.45	40.8
278	1904140547	20190418	male	1岁	1	1	1	47.53	0.43	47.1
279	1904171743	20190418	male	1岁	1	1	1	49.18	4.18	45
280	1904181142	20190418	male	2岁	1	2	1	44.92	2.82	42.1
281	1904170836	20190418	male	4岁	1	4	1	38.55	4.55	34
282	1805214022	20190419	male	1岁	1	1	1	25.52	0.02	25.5
283	1802081194	20190419	male	1岁	1	1	1	36.85	0.05	36.8
284	1712221973	20190419	male	1岁	1	1	1	47.25	0.05	47.2
285	1904190080	20190419	male	1岁	1	1	1	47.51	0.61	46.9
286	1904181330	20190419	male	1岁	1	1	1	48.83	0.33	48.5
287	1706010486	20190419	male	2岁	1	2	1	38.64	6.44	32.2
288	1904182742	20190419	male	2岁	1	2	1	61.12	1.32	59.8
289	1603100692	20190419	male	3岁	1	3	1	42.45	0.25	42.2
290	1511090422	20190419	male	3岁	1	3	1	51.84	1.94	49.9
291	1904182507	20190419	male	4岁	1	4	1	35.35	0.15	35.2
292	1904201587	20190422	male	1岁	1	1	1	23.73	1.83	21.9
293	1904221081	20190422	male	1岁	1	1	1	40.72	0.32	40.4
294	1904200744	20190422	male	1岁	1	1	1	43.23	6.53	36.7
295	1904191256	20190422	male	1岁	1	1	1	44.26	2.36	41.9
296	1904192079	20190422	male	1岁	1	1	1	44.64	0.44	44.2
297	1904201083	20190422	male	1岁	1	1	1	45.38	1.88	43.5
298	1806272413	20190422	male	1岁	1	1	1	45.77	0.57	45.2
299	1708270178	20190422	male	1岁	1	1	1	52.99	0.79	52.2
300	1904200530	20190422	male	1岁	1	1	1	53.01	4.41	48.6
301	1904220078	20190422	male	2岁	1	2	1	29.85	0.25	29.6
302	1904191147	20190422	male	2岁	1	2	1	41.31	1.41	39.9
303	1904220237	20190422	male	2岁	1	2	1	46.12	2.12	44
304	1904193071	20190422	male	3岁	1	3	1	22.39	5.09	17.3
305	1904220029	20190422	male	3岁	1	3	1	30.25	0.35	29.9
306	1904220166	20190422	male	3岁	1	3	1	31.16	0.46	30.7
307	1807033050	20190423	male	1岁	1	1	1	42.66	1.16	41.5
308	1904222828	20190423	male	1岁	1	1	1	47.58	2.28	45.3
309	1904220586	20190423	male	2岁	1	2	1	19.49	0.09	19.4
310	1904222561	20190423	male	3岁	1	3	1	25.61	0.21	25.4
311	1904230630	20190423	male	4岁	1	4	1	23.84	0.44	23.4
312	1904230214	20190424	male	1岁	1	1	1	33.92	0.12	33.8
313	1904230252	20190424	male	1岁	1	1	1	43.7	24.5	19.2
314	1809193153	20190424	male	1岁	1	1	1	46.13	9.63	36.5
315	1805010523	20190424	male	1岁	1	1	1	48.35	0.05	48.3
316	1904230395	20190424	male	1岁	1	1	1	58.67	6.87	51.8
317	1810220061	20190424	male	2岁	1	2	1	40.4	0.1	40.3
318	1904240400	20190424	male	3岁	1	3	1	33.6	13.1	20.5
319	1904232221	20190424	male	3岁	1	3	1	34.89	0.59	34.3
320	1904241268	20190424	male	4岁	1	4	1	18.65	0.45	18.2
321	1904250060	20190425	male	1岁	1	1	1	39.05	0.55	38.5
322	1904250271	20190425	male	1岁	1	1	1	39.2	13	26.2
323	1904250738	20190425	male	1岁	1	1	1	39.51	0.31	39.2
324	1904251175	20190425	male	1岁	1	1	1	43.67	1.37	42.3
325	1801040002	20190425	male	2岁	1	2	1	40.01	0.71	39.3
326	1904251398	20190425	male	2岁	1	2	1	45.87	1.07	44.8
327	1904250150	20190425	male	3岁	1	3	1	30.79	1.19	29.6
328	1709041994	20190425	male	3岁	1	3	1	33.13	0.33	32.8
329	1904241744	20190425	male	3岁	1	3	1	35.14	1.14	34
330	1904200298	20190425	male	3岁	1	3	1	38.61	0.81	37.8
331	1904250059	20190425	male	3岁	1	3	1	41.06	6.86	34.2
332	1904242377	20190425	male	4岁	1	4	1	18.94	0.34	18.6
333	1904250047	20190425	male	4岁	1	4	1	32.48	0.78	31.7
334	1904250290	20190425	male	4岁	1	4	1	34.06	0.36	33.7
335	1904261479	20190426	male	1岁	1	1	1	40.28	1.48	38.8
336	1904261540	20190426	male	1岁	1	1	1	43.28	0.58	42.7
337	1904261592	20190426	male	1岁	1	1	1	47.55	0.75	46.8
338	1809020801	20190426	male	1岁	1	1	1	48.25	0.55	47.7
339	1904251021	20190426	male	2岁	1	2	1	41.02	1.22	39.8
340	1904250228	20190426	male	3岁	1	3	1	30.55	3.85	26.7
341	1904251267	20190426	male	3岁	1	3	1	42.36	3.96	38.4
342	1904260853	20190426	male	6岁	1	6	1	23.48	5.68	17.8
343	1810294048	20190428	male	2岁	1	2	1	43.38	0.88	42.5
344	1904270631	20190428	male	2岁	1	2	1	45.37	5.77	39.6
345	1801262798	20190428	male	3岁	1	3	1	27.4	1.6	25.8
346	1904263057	20190428	male	3岁	1	3	1	28.01	0.51	27.5
347	1904290428	20190429	male	1岁	1	1	1	31.73	1.63	30.1
348	1810112064	20190429	male	1岁	1	1	1	38.03	0.73	37.3
349	1904290306	20190429	male	1岁	1	1	1	38.79	0.89	37.9
350	1904233428	20190429	male	1岁	1	1	1	41.11	1.01	40.1
351	1904281999	20190429	male	1岁	1	1	1	47.54	1.94	45.6
352	1904291099	20190429	male	2岁	1	2	1	36.68	1.28	35.4
353	1904281649	20190429	male	2岁	1	2	1	52.42	5.12	47.3
354	1904292603	20190430	male	1岁	1	1	1	27.6	0.9	26.7
355	1904300719	20190430	male	1岁	1	1	1	31.15	0.35	30.8
356	1904290745	20190430	male	1岁	1	1	1	40.37	0.47	39.9
357	1904300139	20190430	male	1岁	1	1	1	45.2	15.8	29.4
358	1904292861	20190430	male	1岁	1	1	1	54.52	0.52	54
359	1710040728	20190430	male	2岁	1	2	1	54.16	2.76	51.4
360	1904262500	20190430	male	3岁	1	3	1	18.38	0.48	17.9
361	1802265204	20190430	male	3岁	1	3	1	33.01	2.91	30.1
362	1803132694	20190430	male	3岁	1	3	1	41.3	20.8	20.5
363	1904103220	20190430	male	3岁	1	3	1	60.67	1.17	59.5
364	1904243442	20190430	male	4岁	1	4	1	28.29	0.69	27.6
365	1905051822	20190505	male	1岁	1	1	1	27.69	0.49	27.2
366	1905051828	20190505	male	2岁	1	2	1	38.73	0.83	37.9
367	1904300148	20190505	male	2岁	1	2	1	43.95	1.65	42.3
368	1904300198	20190505	male	2岁	1	2	1	47.38	0.58	46.8
369	1905050917	20190505	male	4岁	1	4	1	19.65	0.65	19
370	1905051163	20190506	male	1岁	1	1	1	29.22	0.62	28.6
371	1905053130	20190506	male	1岁	1	1	1	36.01	0.31	35.7
372	1905052977	20190506	male	1岁	1	1	1	39	21.5	17.5
373	1905060510	20190506	male	1岁	1	1	1	57.76	1.16	56.6
374	1905052259	20190506	male	2岁	1	2	1	41.71	2.41	39.3
375	1905050102	20190506	male	2岁	1	2	1	42.3	0.5	41.8
376	1905060146	20190506	male	3岁	1	3	1	30.2	1	29.2
377	1905051009	20190506	male	4岁	1	4	1	31.49	0.59	30.9
378	1905063462	20190507	male	1岁	1	1	1	24.72	0.62	24.1
379	1905062299	20190507	male	1岁	1	1	1	33.89	0.09	33.8
380	1903184317	20190507	male	1岁	1	1	1	35.18	0.08	35.1
381	1905061993	20190507	male	1岁	1	1	1	43.4	22.6	20.8
382	1905060075	20190507	male	1岁	1	1	1	56.18	0.58	55.6
383	1905063136	20190507	male	2岁	1	2	1	35.75	0.25	35.5
384	1810313476	20190507	male	2岁	1	2	1	45.89	1.89	44
385	1905080115	20190508	male	1岁	1	1	1	41.47	0.47	41
386	1905063422	20190508	male	2岁	1	2	1	35.93	4.23	31.7
387	1905071608	20190508	male	2岁	1	2	1	44.43	1.03	43.4
388	1905053853	20190508	male	3岁	1	3	1	28.78	3.18	25.6
389	1905070195	20190508	male	3岁	1	3	1	36.29	3.99	32.3
390	1905083222	20190509	male	1岁	1	1	1	37.66	0.36	37.3
391	1808083410	20190509	male	1岁	1	1	1	41.81	0.71	41.1
392	1905080058	20190509	male	1岁	1	1	1	42.26	0.86	41.4
393	1905082116	20190509	male	1岁	1	1	1	45.82	0.52	45.3
394	1905090434	20190509	male	1岁	1	1	1	51	18.7	32.3
395	1905082780	20190509	male	3岁	1	3	1	31.6	0.9	30.7
396	1806160818	20190509	male	3岁	1	3	1	45.81	3.01	42.8
397	1905101389	20190510	male	1岁	1	1	1	35.21	4.31	30.9
398	1905092305	20190510	male	1岁	1	1	1	36.59	0.69	35.9
399	1905101634	20190510	male	1岁	1	1	1	43.11	0.31	42.8
400	1905091391	20190510	male	1岁	1	1	1	45.6	21.1	24.5
401	1810072550	20190510	male	1岁	1	1	1	49.02	6.72	42.3
402	1905061812	20190510	male	2岁	1	2	1	35.94	0.44	35.5
403	1905092102	20190510	male	2岁	1	2	1	36.34	0.54	35.8
404	1905130763	20190513	male	1岁	1	1	1	42.73	0.23	42.5
405	1905110534	20190513	male	1岁	1	1	1	42.76	0.36	42.4
406	1905102037	20190513	male	1岁	1	1	1	46.55	0.35	46.2
407	1905111008	20190513	male	1岁	1	1	1	51.88	0.28	51.6
408	1905131337	20190513	male	1岁	1	1	1	52.85	0.35	52.5
409	1905073092	20190513	male	1岁	1	1	1	63.33	1.63	61.7
410	1905110606	20190513	male	2岁	1	2	1	27.36	4.46	22.9
411	1905110121	20190513	male	2岁	1	2	1	34.35	0.55	33.8
412	1711303301	20190513	male	2岁	1	2	1	43.1	15.9	27.2
413	1905110026	20190513	male	2岁	1	2	1	55.48	0.18	55.3
414	1905072909	20190513	male	2岁	1	2	1	76.8	34.8	42
415	1905082307	20190513	male	3岁	1	3	1	22.98	0.88	22.1
416	1905102731	20190513	male	3岁	1	3	1	32.8	18.2	14.6
417	1905102764	20190513	male	3岁	1	3	1	37.06	1.46	35.6
418	1905101452	20190513	male	3岁	1	3	1	38.1	0.3	37.8
419	1905100013	20190513	male	5岁	1	5	1	29.77	0.57	29.2
420	1905141476	20190514	male	1岁	1	1	1	22.4	0.3	22.1
421	1905130053	20190514	male	1岁	1	1	1	25.39	0.79	24.6
422	1905132142	20190514	male	1岁	1	1	1	34.07	0.17	33.9
423	1905132875	20190514	male	1岁	1	1	1	36.63	4.83	31.8
424	1905141075	20190514	male	1岁	1	1	1	45.1	18.6	26.5
425	1905140116	20190514	male	1岁	1	1	1	49.7	14	35.7
426	1905083521	20190514	male	1岁	1	1	1	55.57	0.37	55.2
427	1905132472	20190514	male	2岁	1	2	1	39.04	0.24	38.8
428	1905141205	20190514	male	2岁	1	2	1	39.29	0.39	38.9
429	1905091064	20190514	male	4岁	1	4	1	28.98	0.38	28.6
430	1905140097	20190514	male	4岁	1	4	1	31.3	2	29.3
431	1905093630	20190514	male	4岁	1	4	1	45.26	3.56	41.7
432	1905141137	20190515	male	1岁	1	1	1	26.79	1.59	25.2
433	1905151076	20190515	male	1岁	1	1	1	29.35	0.75	28.6
434	1905140717	20190515	male	1岁	1	1	1	39.02	6.02	33
435	1905142557	20190515	male	1岁	1	1	1	41.88	1.08	40.8
436	1905142743	20190515	male	1岁	1	1	1	46.06	1.66	44.4
437	1905151519	20190515	male	1岁	1	1	1	62.14	0.74	61.4
438	1811022758	20190515	male	1岁	1	1	1	71	12.7	58.3
439	1905140792	20190515	male	2岁	1	2	1	34.75	0.75	34
440	1905141512	20190515	male	2岁	1	2	1	45.55	0.95	44.6
441	1806051649	20190515	male	3岁	1	3	1	31.75	0.95	30.8
442	1610111649	20190515	male	3岁	1	3	1	47.13	1.93	45.2
443	1901083461	20190516	male	1岁	1	1	1	51.15	0.85	50.3
444	1905160310	20190516	male	1岁	1	1	1	54.59	4.49	50.1
445	1905120329	20190516	male	2岁	1	2	1	41.98	3.38	38.6
446	1810170767	20190516	male	2岁	1	2	1	43.46	0.86	42.6
447	1905134024	20190516	male	4岁	1	4	1	28.74	3.14	25.6
448	1802220003	20190516	male	5岁	1	5	1	28.9	10.2	18.7
449	1905162409	20190517	male	2岁	1	2	1	35.01	1.11	33.9
450	1905160220	20190517	male	2岁	1	2	1	43.52	0.12	43.4
451	1901222364	20190517	male	2岁	1	2	1	56.4	17.7	38.7
452	1905160437	20190517	male	3岁	1	3	1	36.94	0.84	36.1
453	1905170093	20190517	male	3岁	1	3	1	38.45	3.55	34.9
454	1905112441	20190517	male	3岁	1	3	1	42.92	1.42	41.5
455	1905170878	20190521	male	1岁	1	1	1	28.15	0.05	28.1
456	1905180583	20190521	male	1岁	1	1	1	36.39	0.39	36
457	1905201062	20190521	male	1岁	1	1	1	41.27	0.07	41.2
458	1905171635	20190521	male	1岁	1	1	1	43.31	0.01	43.3
459	1905180089	20190521	male	2岁	1	2	1	36.57	0.07	36.5
460	1905210648	20190521	male	2岁	1	2	1	38.63	0.93	37.7
461	1905200948	20190521	male	2岁	1	2	1	48.6	0.3	48.3
462	1905202924	20190521	male	3岁	1	3	1	33.03	0.13	32.9
463	1905171993	20190521	male	5岁	1	5	1	29	0.2	28.8
464	1905211049	20190522	male	1岁	1	1	1	36.1	0.4	35.7
465	1905211679	20190522	male	1岁	1	1	1	36.4	0.3	36.1
466	1905210774	20190522	male	1岁	1	1	1	48.71	0.31	48.4
467	1905220043	20190522	male	2岁	1	2	1	38.83	0.63	38.2
468	1905221850	20190523	male	1岁	1	1	1	47.18	0.08	47.1
469	1905230410	20190523	male	2岁	1	2	1	43.52	1.42	42.1
470	1905222455	20190523	male	2岁	1	2	1	45.48	0.38	45.1
471	1905221722	20190523	male	3岁	1	3	1	62.16	0.06	62.1
472	1905231719	20190524	male	1岁	1	1	1	31.46	1.06	30.4
473	1905222117	20190524	male	1岁	1	1	1	33.42	3.62	29.8
474	1905232490	20190524	male	1岁	1	1	1	37.32	0.22	37.1
475	1905240960	20190524	male	1岁	1	1	1	44.96	2.16	42.8
476	1905240271	20190524	male	1岁	1	1	1	46.79	0.19	46.6
477	1905231611	20190524	male	1岁	1	1	1	56.16	1.46	54.7
478	1905232501	20190524	male	1岁	1	1	1	61.79	0.69	61.1
479	1905231889	20190524	male	3岁	1	3	1	42.11	5.71	36.4
480	1905231338	20190524	male	3岁	1	3	1	53.78	0.68	53.1
481	1905240708	20190527	male	2岁	1	2	1	34.48	1.38	33.1
482	1905241534	20190527	male	2岁	1	2	1	36.61	0.81	35.8
483	1905270064	20190527	male	2岁	1	2	1	47.08	0.28	46.8
484	1905280270	20190528	male	1岁	1	1	1	40.85	0.35	40.5
485	1905251292	20190528	male	1岁	1	1	1	47.84	0.34	47.5
486	1905281075	20190528	male	1岁	1	1	1	55.45	0.35	55.1
487	1905271717	20190528	male	2岁	1	2	1	44.03	2.23	41.8
488	1905280510	20190528	male	3岁	1	3	1	45.95	2.75	43.2
489	1905272594	20190528	male	4岁	1	4	1	31.93	5.23	26.7
490	1905271695	20190528	male	5岁	1	5	1	31.65	2.15	29.5
491	1905281531	20190529	male	1岁	1	1	1	23	12.1	10.9
492	1905251606	20190529	male	1岁	1	1	1	30.51	0.61	29.9
493	1905290403	20190529	male	1岁	1	1	1	31	1.4	29.6
494	1905281152	20190529	male	1岁	1	1	1	37.17	0.77	36.4
495	1905282160	20190529	male	2岁	1	2	1	35.51	6.91	28.6
496	1905291069	20190529	male	2岁	1	2	1	39.22	5.52	33.7
497	1905291184	20190529	male	3岁	1	3	1	32.87	4.17	28.7
498	1905281348	20190529	male	4岁	1	4	1	31.39	0.79	30.6
499	1905292062	20190530	male	2岁	1	2	1	35.68	0.08	35.6
500	1905292012	20190530	male	2岁	1	2	1	36.89	0.39	36.5
501	1905292511	20190530	male	2岁	1	2	1	44.6	0.6	44
502	1905292388	20190530	male	5岁	1	5	1	26.09	0.99	25.1
503	1905301879	20190531	male	1岁	1	1	1	38.58	0.38	38.2
504	1905302199	20190531	male	1岁	1	1	1	54.1	1.1	53
505	1905301378	20190531	male	2岁	1	2	1	34.24	0.04	34.2
506	1905291902	20190531	male	2岁	1	2	1	38.98	0.98	38
507	1905310533	20190531	male	3岁	1	3	1	35.9	0.5	35.4
508	1906010448	20190603	male	1岁	2	1	1	35.45	0.65	34.8
509	1906010764	20190603	male	1岁	2	1	1	44.5	3	41.5
510	1906010569	20190603	male	2岁	2	2	1	53.02	7.42	45.6
511	1906030925	20190603	male	3岁	2	3	1	31.35	1.15	30.2
512	1906010128	20190603	male	3岁	2	3	1	36.42	1.62	34.8
513	1906010651	20190603	male	3岁	2	3	1	38.23	5.13	33.1
514	1906030443	20190603	male	3岁	2	3	1	43.31	7.91	35.4
515	1906032400	20190604	male	1岁	2	1	1	39.9	1	38.9
516	1906031630	20190604	male	1岁	2	1	1	40.34	4.44	35.9
517	1906041303	20190604	male	1岁	2	1	1	51.34	0.74	50.6
518	1905302213	20190604	male	1岁	2	1	1	52.88	1.18	51.7
519	1906040080	20190604	male	2岁	2	2	1	51.99	0.39	51.6
520	1906030077	20190604	male	3岁	2	3	1	41.3	14.4	26.9
521	1906041560	20190605	male	1岁	2	1	1	26.87	0.87	26
522	1906032277	20190605	male	1岁	2	1	1	42.15	1.15	41
523	1906050425	20190605	male	3岁	2	3	1	39.66	0.86	38.8
524	1906050966	20190605	male	3岁	2	3	1	41.02	1.52	39.5
525	1906051087	20190606	male	1岁	2	1	1	39.19	0.09	39.1
526	1906060414	20190606	male	1岁	2	1	1	44.68	0.28	44.4
527	1906050891	20190606	male	1岁	2	1	1	44.99	0.09	44.9
528	1906051591	20190606	male	1岁	2	1	1	46.14	0.24	45.9
529	1906051463	20190606	male	1岁	2	1	1	46.69	1.29	45.4
530	1906050169	20190606	male	1岁	2	1	1	46.83	0.13	46.7
531	1906050108	20190606	male	3岁	2	3	1	36.32	0.32	36
532	1906060276	20190606	male	3岁	2	3	1	39	17.7	21.3
533	1906060311	20190606	male	3岁	2	3	1	39.3	20.2	19.1
534	1906041728	20190606	male	3岁	2	3	1	51.92	0.22	51.7
535	1905232758	20190610	male	1岁	2	1	1	42.39	0.29	42.1
536	1906061317	20190610	male	1岁	2	1	1	44.82	0.32	44.5
537	1906060319	20190610	male	2岁	2	2	1	35.29	0.39	34.9
538	1906101747	20190610	male	2岁	2	2	1	35.46	0.26	35.2
539	1905271842	20190610	male	2岁	2	2	1	36.07	0.37	35.7
540	1906061374	20190610	male	2岁	2	2	1	38.96	5.66	33.3
541	1906060475	20190610	male	3岁	2	3	1	37.96	0.56	37.4
542	1906100530	20190610	male	3岁	2	3	1	39.16	1.76	37.4
543	1906101143	20190611	male	1岁	2	1	1	43.66	0.96	42.7
544	1906100692	20190611	male	1岁	2	1	1	43.79	0.19	43.6
545	1906101389	20190611	male	1岁	2	1	1	54.37	2.87	51.5
546	1906110228	20190611	male	2岁	2	2	1	27.97	0.27	27.7
547	1906102616	20190611	male	2岁	2	2	1	29.41	1.21	28.2
548	1906110791	20190611	male	2岁	2	2	1	35.41	0.31	35.1
549	1906111260	20190611	male	2岁	2	2	1	41.3	0.6	40.7
550	1906100604	20190611	male	3岁	2	3	1	26.66	0.86	25.8
551	1906110523	20190611	male	3岁	2	3	1	27	2.1	24.9
552	1906102373	20190611	male	3岁	2	3	1	33.39	1.29	32.1
553	1906101653	20190611	male	4岁	2	4	1	22.13	1.23	20.9
554	1906111110	20190612	male	1岁	2	1	1	32.87	0.37	32.5
555	1906120776	20190612	male	1岁	2	1	1	35.92	1.92	34
556	1906110461	20190612	male	1岁	2	1	1	44.9	1	43.9
557	1906111741	20190612	male	2岁	2	2	1	28.44	0.44	28
558	1906111687	20190612	male	2岁	2	2	1	50.67	1.37	49.3
559	1812150758	20190612	male	2岁	2	2	1	55.89	0.49	55.4
560	1906111406	20190612	male	3岁	2	3	1	48.98	0.58	48.4
561	1906120434	20190612	male	6岁	2	6	1	15.66	0.46	15.2
562	1906121167	20190613	male	1岁	2	1	1	39.44	0.74	38.7
563	1906130303	20190613	male	1岁	2	1	1	41.5	9.4	32.1
564	1906101042	20190613	male	1岁	2	1	1	48.77	0.57	48.2
565	1906121870	20190613	male	1岁	2	1	1	49.17	1.87	47.3
566	1906122239	20190613	male	1岁	2	1	1	51.13	0.93	50.2
567	1906122084	20190613	male	1岁	2	1	1	64.8	27.4	37.4
568	1906121508	20190613	male	2岁	2	2	1	44.49	0.29	44.2
569	1906130175	20190613	male	2岁	2	2	1	45.94	1.24	44.7
570	1906121348	20190613	male	2岁	2	2	1	88	19.6	68.4
571	1906120949	20190613	male	3岁	2	3	1	31.28	0.18	31.1
572	1906130343	20190613	male	3岁	2	3	1	42.53	2.43	40.1
573	1906121371	20190613	male	3岁	2	3	1	44.45	3.55	40.9
574	1905250147	20190613	male	4岁	2	4	1	38.08	3.08	35
575	1905231629	20190614	male	1岁	2	1	1	41.27	9.07	32.2
576	1906130966	20190614	male	1岁	2	1	1	42.74	8.14	34.6
577	1906131357	20190614	male	1岁	2	1	1	43.91	0.51	43.4
578	1906122405	20190614	male	2岁	2	2	1	32.14	0.74	31.4
579	1905182206	20190614	male	2岁	2	2	1	32.55	0.55	32
580	1906140693	20190614	male	2岁	2	2	1	38.1	3.2	34.9
581	1906062489	20190614	male	2岁	2	2	1	41.27	0.57	40.7
582	1906131928	20190614	male	2岁	2	2	1	49.07	0.57	48.5
583	1906131419	20190614	male	3岁	2	3	1	24.76	0.86	23.9
584	1906131877	20190614	male	6岁	2	6	1	29.88	4.18	25.7
585	1906150048	20190617	male	1岁	2	1	1	42.47	1.77	40.7
586	1906140417	20190617	male	1岁	2	1	1	50.02	0.72	49.3
587	1906141076	20190617	male	1岁	2	1	1	51.2	0.8	50.4
588	1906150097	20190617	male	1岁	2	1	1	51.89	0.69	51.2
589	1905203725	20190617	male	1岁	2	1	1	52.26	0.76	51.5
590	1906150243	20190617	male	2岁	2	2	1	34.12	2.52	31.6
591	1906010568	20190617	male	2岁	2	2	1	38.24	1.24	37
592	1906150163	20190617	male	2岁	2	2	1	42.73	0.73	42
593	1906170709	20190617	male	2岁	2	2	1	50.41	2.21	48.2
594	1906150075	20190617	male	2岁	2	2	1	55.97	0.77	55.2
595	1906150680	20190617	male	3岁	2	3	1	28.21	3.91	24.3
596	1906150572	20190617	male	3岁	2	3	1	29.57	0.67	28.9
597	1906150351	20190617	male	3岁	2	3	1	35.44	0.54	34.9
598	1906151124	20190617	male	3岁	2	3	1	35.99	9.09	26.9
599	1906150702	20190617	male	3岁	2	3	1	42.9	22.6	20.3
600	1906150247	20190617	male	3岁	2	3	1	46.96	0.66	46.3
601	1906170073	20190617	male	3岁	2	3	1	47.82	1.62	46.2
602	1906180434	20190618	male	1岁	2	1	1	39.59	0.69	38.9
603	1906171824	20190618	male	1岁	2	1	1	39.8	0.7	39.1
604	1906172337	20190618	male	1岁	2	1	1	51.58	6.18	45.4
605	1906171706	20190618	male	2岁	2	2	1	36.82	1.12	35.7
606	1906172339	20190618	male	2岁	2	2	1	46.64	3.24	43.4
607	1906090486	20190618	male	4岁	2	4	1	28.86	0.86	28
608	1905200987	20190619	male	1岁	2	1	1	36.14	0.54	35.6
609	1906188739	20190619	male	1岁	2	1	1	42.14	0.74	41.4
610	1905222965	20190619	male	1岁	2	1	1	61.43	0.63	60.8
611	1906191222	20190619	male	2岁	2	2	1	37.45	4.15	33.3
612	1906188312	20190619	male	3岁	2	3	1	38.35	1.45	36.9
613	1906190189	20190619	male	3岁	2	3	1	40.5	12.7	27.8
614	1906190647	20190620	male	1岁	2	1	1	38.3	1	37.3
615	1906191905	20190620	male	1岁	2	1	1	39.38	0.08	39.3
616	1906201180	20190620	male	1岁	2	1	1	40.1	7.1	33
617	1905250090	20190620	male	1岁	2	1	1	41.33	0.23	41.1
618	1906200511	20190620	male	1岁	2	1	1	41.96	0.76	41.2
619	1906200702	20190620	male	1岁	2	1	1	42	0.1	41.9
620	1906200100	20190620	male	1岁	2	1	1	42.9	28.2	14.7
621	1906191108	20190620	male	1岁	2	1	1	43	0.2	42.8
622	1906201136	20190620	male	1岁	2	1	1	46.28	0.28	46
623	1906200406	20190620	male	1岁	2	1	1	46.72	2.62	44.1
624	1906201174	20190620	male	1岁	2	1	1	46.79	6.89	39.9
625	1906200618	20190620	male	2岁	2	2	1	28.5	0.4	28.1
626	1906191596	20190620	male	2岁	2	2	1	29.36	5.26	24.1
627	1905250158	20190620	male	2岁	2	2	1	30.49	0.79	29.7
628	1906122507	20190620	male	2岁	2	2	1	56.66	1.86	54.8
629	1906200755	20190620	male	3岁	2	3	1	21.49	3.89	17.6
630	1906200724	20190620	male	3岁	2	3	1	30.89	1.29	29.6
631	1906191242	20190620	male	3岁	2	3	1	30.89	0.29	30.6
632	1906191498	20190620	male	3岁	2	3	1	42.87	0.47	42.4
633	1905301589	20190621	male	1岁	2	1	1	50.32	0.92	49.4
634	1906210595	20190621	male	2岁	2	2	1	25.67	1.87	23.8
635	1906210857	20190621	male	2岁	2	2	1	34.68	5.58	29.1
636	1906210905	20190621	male	2岁	2	2	1	37.46	0.46	37
637	1906210858	20190621	male	2岁	2	2	1	43.3	0.6	42.7
638	1906210040	20190621	male	3岁	2	3	1	26.31	1.01	25.3
639	1906200649	20190621	male	3岁	2	3	1	33.87	1.07	32.8
640	1906201667	20190621	male	5岁	2	5	1	23.14	0.74	22.4
641	1906210016	20190624	male	1岁	2	1	1	21.76	1.06	20.7
642	1906220692	20190624	male	1岁	2	1	1	34.09	0.09	34
643	1906211250	20190624	male	1岁	2	1	1	40.85	2.05	38.8
644	1906211397	20190624	male	1岁	2	1	1	41.58	1.98	39.6
645	1906220248	20190624	male	1岁	2	1	1	44.71	5.61	39.1
646	1906131421	20190624	male	1岁	2	1	1	45.23	7.53	37.7
647	1906210530	20190624	male	1岁	2	1	1	47.7	16.6	31.1
648	1906240347	20190624	male	1岁	2	1	1	47.92	1.82	46.1
649	1906240831	20190624	male	1岁	2	1	1	51.8	14	37.8
650	1906210536	20190624	male	1岁	2	1	1	56.7	15.7	41
651	1906241614	20190624	male	2岁	2	2	1	30.67	3.57	27.1
652	1906211409	20190624	male	2岁	2	2	1	38.23	3.73	34.5
653	1905301490	20190624	male	2岁	2	2	1	43.54	1.74	41.8
654	1906240624	20190624	male	2岁	2	2	1	46.12	1.42	44.7
655	1906210070	20190624	male	2岁	2	2	1	50.57	0.67	49.9
656	1906240020	20190624	male	3岁	2	3	1	26.17	1.07	25.1
657	1906211085	20190624	male	3岁	2	3	1	38.28	0.98	37.3
658	1906241247	20190624	male	3岁	2	3	1	38.33	2.73	35.6
659	1906220390	20190624	male	3岁	2	3	1	53.8	1.5	52.3
660	1906241154	20190624	male	5岁	2	5	1	43.54	1.54	42
661	1906250186	20190625	male	2岁	2	2	1	29.56	7.06	22.5
662	1906030201	20190625	male	3岁	2	3	1	30.53	0.93	29.6
663	1906250358	20190625	male	3岁	2	3	1	36.38	0.88	35.5
664	1906250480	20190625	male	3岁	2	3	1	48	11.9	36.1
665	1906241563	20190625	male	5岁	2	5	1	27.82	0.72	27.1
666	1906221030	20190626	male	1岁	2	1	1	35.81	0.71	35.1
667	1906260216	20190626	male	1岁	2	1	1	43.39	6.09	37.3
668	1906251011	20190626	male	1岁	2	1	1	54.42	2.52	51.9
669	1906260242	20190626	male	2岁	2	2	1	37.99	0.49	37.5
670	1906242653	20190626	male	2岁	2	2	1	49.02	0.72	48.3
671	1906260955	20190626	male	2岁	2	2	1	55.69	2.59	53.1
672	1906260655	20190626	male	3岁	2	3	1	38.09	0.69	37.4
673	1906250139	20190626	male	3岁	2	3	1	46.95	0.75	46.2
674	1906260916	20190626	male	6岁	2	6	1	13.54	0.74	12.8
675	1906261432	20190627	male	1岁	2	1	1	45.84	1.14	44.7
676	1906261464	20190627	male	1岁	2	1	1	50.51	0.31	50.2
677	1906270597	20190627	male	1岁	2	1	1	50.77	0.57	50.2
678	1906261207	20190627	male	2岁	2	2	1	30.94	1.04	29.9
679	1906270865	20190627	male	2岁	2	2	1	41.23	2.23	39
680	1906200188	20190627	male	4岁	2	4	1	49.8	10.6	39.2
681	1906270301	20190627	male	6岁	2	6	1	29.92	0.52	29.4
682	1906271435	20190628	male	1岁	2	1	1	35.3	0.8	34.5
683	1906280481	20190628	male	1岁	2	1	1	48	1	47
684	1906280461	20190628	male	2岁	2	2	1	29.94	1.74	28.2
685	1906271373	20190628	male	2岁	2	2	1	53.53	1.03	52.5
686	1906280730	20190628	male	2岁	2	2	1	55.63	4.63	51
687	1907010367	20190701	male	1岁	2	1	1	35.04	0.54	34.5
688	1906290852	20190701	male	1岁	2	1	1	37.28	5.78	31.5
689	1906220719	20190701	male	1岁	2	1	1	38.61	1.11	37.5
690	1906290625	20190701	male	1岁	2	1	1	41.66	0.86	40.8
691	1906290580	20190701	male	1岁	2	1	1	49.15	0.55	48.6
692	1906280944	20190701	male	1岁	2	1	1	51.52	2.12	49.4
693	1907011297	20190701	male	1岁	2	1	1	51.56	1.56	50
694	1906290628	20190701	male	1岁	2	1	1	53.64	0.34	53.3
695	1905240044	20190701	male	1岁	2	1	1	56.58	0.58	56
696	1906130193	20190701	male	2岁	2	2	1	39.35	2.75	36.6
697	1906290912	20190701	male	2岁	2	2	1	39.64	1.84	37.8
698	1906281123	20190701	male	2岁	2	2	1	57.3	0.9	56.4
699	1907010474	20190701	male	3岁	2	3	1	29.79	0.59	29.2
700	1906281318	20190701	male	3岁	2	3	1	38.5	1.5	37
701	1906290678	20190701	male	3岁	2	3	1	45.63	0.83	44.8
702	1907011533	20190701	male	3岁	2	3	1	49.89	0.49	49.4
703	1907010219	20190701	male	6岁	2	6	1	30.14	8.74	21.4
704	1907012000	20190702	male	1岁	2	1	1	38.56	0.76	37.8
705	1907011998	20190702	male	1岁	2	1	1	42.53	0.63	41.9
706	1907012225	20190702	male	1岁	2	1	1	48.79	0.69	48.1
707	1907012257	20190702	male	1岁	2	1	1	55.76	0.36	55.4
708	1906010200	20190702	male	1岁	2	1	1	58.72	5.32	53.4
709	1906300422	20190702	male	1岁	2	1	1	62.88	0.88	62
710	1907011759	20190702	male	1岁	2	1	1	62.9	0.8	62.1
711	1907021096	20190702	male	2岁	2	2	1	31.47	0.97	30.5
712	1907011776	20190702	male	2岁	2	2	1	50.41	0.71	49.7
713	1907021349	20190703	male	1岁	2	1	1	32.99	2.59	30.4
714	1907021953	20190703	male	1岁	2	1	1	33.85	0.55	33.3
715	1907021090	20190703	male	1岁	2	1	1	40.63	9.93	30.7
716	1907020998	20190703	male	1岁	2	1	1	41.94	3.94	38
717	1907021009	20190703	male	1岁	2	1	1	43.44	5.84	37.6
718	1907030569	20190703	male	1岁	2	1	1	49.4	15.9	33.5
719	1907021073	20190703	male	1岁	2	1	1	50.34	4.14	46.2
720	1907021347	20190703	male	1岁	2	1	1	59.93	1.33	58.6
721	1907021926	20190703	male	2岁	2	2	1	26.36	1.16	25.2
722	1907011422	20190703	male	2岁	2	2	1	46.42	0.92	45.5
723	1907031657	20190704	male	1岁	2	1	1	40.18	1.68	38.5
724	1907031216	20190704	male	1岁	2	1	1	47.8	19.3	28.5
725	1907040395	20190704	male	2岁	2	2	1	35.29	0.79	34.5
726	1907040961	20190704	male	2岁	2	2	1	38.57	1.07	37.5
727	1907031604	20190704	male	2岁	2	2	1	41.26	7.96	33.3
728	1907040484	20190704	male	2岁	2	2	1	55.08	9.28	45.8
729	1907031617	20190704	male	3岁	2	3	1	42.69	1.79	40.9
730	1907050371	20190705	male	1岁	2	1	1	37.59	2.39	35.2
731	1905190637	20190705	male	1岁	2	1	1	45.01	0.31	44.7
732	1907041734	20190705	male	1岁	2	1	1	47.3	13.1	34.2
733	1907041571	20190705	male	1岁	2	1	1	55.6	0.3	55.3
734	1907040711	20190705	male	1岁	2	1	1	64.4	23.1	41.3
735	1907050073	20190705	male	2岁	2	2	1	31.24	0.54	30.7
736	1907060067	20190708	male	1岁	2	1	1	43.23	0.63	42.6
737	1907060919	20190708	male	2岁	2	2	1	27.11	4.51	22.6
738	1907081077	20190708	male	2岁	2	2	1	28.06	2.46	25.6
739	1907060109	20190708	male	2岁	2	2	1	29.41	1.11	28.3
740	1905201263	20190708	male	2岁	2	2	1	32.19	0.79	31.4
741	1907080191	20190708	male	2岁	2	2	1	34.99	0.49	34.5
742	1907060744	20190708	male	2岁	2	2	1	42.46	0.56	41.9
743	1907051115	20190708	male	2岁	2	2	1	44.68	0.48	44.2
744	1906051805	20190708	male	3岁	2	3	1	42.8	14.2	28.6
745	1907051354	20190708	male	3岁	2	3	1	51.94	0.94	51
746	1907081856	20190709	male	1岁	2	1	1	38.43	1.83	36.6
747	1907081591	20190709	male	3岁	2	3	1	25.35	0.55	24.8
748	1907081019	20190709	male	3岁	2	3	1	54.5	21.3	33.2
749	1907090986	20190710	male	1岁	2	1	1	30.13	0.83	29.3
750	1907100371	20190710	male	1岁	2	1	1	46.52	2.02	44.5
751	1907091380	20190710	male	1岁	2	1	1	47.9	12.7	35.2
752	1906080174	20190710	male	1岁	2	1	1	48.64	1.24	47.4
753	1907090920	20190710	male	1岁	2	1	1	50.56	2.96	47.6
754	1906211826	20190710	male	2岁	2	2	1	23.55	0.95	22.6
755	1907091802	20190710	male	2岁	2	2	1	44.2	1.6	42.6
756	1907091607	20190710	male	2岁	2	2	1	45.2	13.1	32.1
757	1907100242	20190710	male	3岁	2	3	1	19.64	2.04	17.6
758	1907091458	20190710	male	3岁	2	3	1	25.99	3.69	22.3
759	1907102302	20190711	male	1岁	2	1	1	41.4	0.1	41.3
760	1907101281	20190711	male	1岁	2	1	1	50.73	0.43	50.3
761	1907102150	20190711	male	6岁	2	6	1	22.1	1.3	20.8
762	1907120665	20190712	male	1岁	2	1	1	36.83	2.83	34
763	1907120400	20190712	male	1岁	2	1	1	39.83	4.63	35.2
764	1907120244	20190712	male	1岁	2	1	1	40.7	10.1	30.6
765	1907121072	20190712	male	1岁	2	1	1	56.8	13.9	42.9
766	1907111577	20190712	male	2岁	2	2	1	26.57	1.07	25.5
767	1907111577	20190712	male	2岁	2	2	1	30.58	0.98	29.6
768	1907120164	20190712	male	2岁	2	2	1	35.64	0.64	35
769	1907111981	20190712	male	2岁	2	2	1	45.8	1.5	44.3
770	1907111539	20190712	male	3岁	2	3	1	23.37	1.27	22.1
771	1907120548	20190712	male	5岁	2	5	1	26.39	0.99	25.4
772	1907120418	20190712	male	6岁	2	6	1	26.89	0.89	26
773	1905270444	20190715	male	1岁	2	1	1	38.65	5.05	33.6
774	1907130326	20190715	male	1岁	2	1	1	41.99	0.29	41.7
775	1907130203	20190715	male	1岁	2	1	1	43.92	5.42	38.5
776	1907121809	20190715	male	1岁	2	1	1	56.3	13.4	42.9
777	1907151514	20190715	male	1岁	2	1	1	57.24	0.84	56.4
778	1905280822	20190715	male	2岁	2	2	1	40.11	5.81	34.3
779	1906151233	20190715	male	2岁	2	2	1	47.3	4.5	42.8
780	1907130689	20190715	male	3岁	2	3	1	33.55	0.95	32.6
781	1907130073	20190715	male	4岁	2	4	1	32.94	9.34	23.6
782	1907120565	20190715	male	6岁	2	6	1	29.38	2.98	26.4
783	1907160282	20190716	male	1岁	2	1	1	41.92	0.52	41.4
784	1907160038	20190716	male	1岁	2	1	1	47.39	0.59	46.8
785	1907152073	20190716	male	1岁	2	1	1	52.14	0.54	51.6
786	1907152165	20190716	male	2岁	2	2	1	44.84	0.64	44.2
787	1907160726	20190716	male	4岁	2	4	1	24.56	0.76	23.8
788	1907152174	20190716	male	4岁	2	4	1	24.65	1.15	23.5
789	1907170637	20190717	male	1岁	2	1	1	38.55	0.15	38.4
790	1907161266	20190717	male	1岁	2	1	1	45.65	0.15	45.5
791	1907170805	20190717	male	2岁	2	2	1	32.96	3.96	29
792	1907161749	20190717	male	2岁	2	2	1	43.75	1.65	42.1
793	1907170275	20190717	male	2岁	2	2	1	47.23	5.83	41.4
794	1907170284	20190717	male	2岁	2	2	1	49.64	5.34	44.3
795	1907170426	20190717	male	3岁	2	3	1	25.46	0.26	25.2
796	1907160872	20190717	male	3岁	2	3	1	34.15	5.75	28.4
797	1907161958	20190717	male	5岁	2	5	1	20.68	0.88	19.8
798	1907171583	20190718	male	1岁	2	1	1	34.75	0.55	34.2
799	1907172058	20190718	male	1岁	2	1	1	35.07	0.57	34.5
800	1907172125	20190718	male	1岁	2	1	1	37.98	0.68	37.3
801	1907171738	20190718	male	1岁	2	1	1	38.88	0.58	38.3
802	1907172088	20190718	male	2岁	2	2	1	15.96	4.66	11.3
803	1907180865	20190718	male	2岁	2	2	1	29.46	0.86	28.6
804	1907031028	20190718	male	2岁	2	2	1	31.55	0.95	30.6
805	1907180580	20190718	male	4岁	2	4	1	30.68	1.38	29.3
806	1907180083	20190718	male	4岁	2	4	1	33.42	1.12	32.3
807	1907190015	20190719	male	1岁	2	1	1	32.16	5.76	26.4
808	1907181757	20190719	male	1岁	2	1	1	37.38	7.28	30.1
809	1907190462	20190719	male	1岁	2	1	1	39.94	0.94	39
810	1907190345	20190719	male	1岁	2	1	1	49.13	0.73	48.4
811	1907180731	20190719	male	1岁	2	1	1	51.8	5	46.8
812	1907182024	20190719	male	1岁	2	1	1	61.59	4.89	56.7
813	1907181346	20190719	male	2岁	2	2	1	38.7	0.7	38
814	1907200366	20190722	male	1岁	2	1	1	43.45	0.25	43.2
815	1907191881	20190722	male	1岁	2	1	1	47.34	0.34	47
816	1905241752	20190722	male	1岁	2	1	1	49.99	6.69	43.3
817	1907200687	20190722	male	1岁	2	1	1	53.67	0.27	53.4
818	1907200041	20190722	male	1岁	2	1	1	53.82	0.32	53.5
819	1907200326	20190722	male	2岁	2	2	1	65.07	1.17	63.9
820	1907182139	20190722	male	3岁	2	3	1	33.21	3.11	30.1
821	1907221073	20190722	male	3岁	2	3	1	33.67	1.27	32.4
822	1907200361	20190722	male	3岁	2	3	1	61.38	7.78	53.6
823	1907200463	20190722	male	5岁	2	5	1	28.82	0.32	28.5
824	1907200821	20190722	male	5岁	2	5	1	32.81	0.51	32.3
825	1907220938	20190722	male	6岁	2	6	1	24.27	0.27	24
826	1907191376	20190722	male	6岁	2	6	1	25.27	3.77	21.5
827	1907221250	20190723	male	1岁	2	1	1	33.63	0.43	33.2
828	1907230893	20190723	male	2岁	2	2	1	30.63	0.43	30.2
829	1907230716	20190723	male	2岁	2	2	1	31.76	4.26	27.5
830	1907221446	20190723	male	2岁	2	2	1	31.8	1	30.8
831	1907221490	20190723	male	3岁	2	3	1	39.25	7.25	32
832	1907240754	20190724	male	1岁	2	1	1	37.16	4.86	32.3
833	1907231283	20190724	male	1岁	2	1	1	51.41	7.71	43.7
834	1907240090	20190724	male	2岁	2	2	1	38.4	10	28.4
835	1907230099	20190724	male	2岁	2	2	1	43.77	5.07	38.7
836	1907240292	20190724	male	2岁	2	2	1	43.84	0.74	43.1
837	1907231537	20190724	male	3岁	2	3	1	25.22	1.02	24.2
838	1907240224	20190724	male	3岁	2	3	1	31.26	0.36	30.9
839	1907240819	20190724	male	3岁	2	3	1	37.3	3.8	33.5
840	1907232114	20190724	male	3岁	2	3	1	39.9	14.5	25.4
841	1907240535	20190724	male	3岁	2	3	1	44.29	1.99	42.3
842	1907231598	20190724	male	5岁	2	5	1	20.56	0.26	20.3
843	1907240777	20190724	male	6岁	2	6	1	24.16	1.36	22.8
844	1907241866	20190725	male	1岁	2	1	1	34.08	1.08	33
845	1907241606	20190725	male	1岁	2	1	1	43.25	0.85	42.4
846	1907250071	20190725	male	2岁	2	2	1	25.01	1.01	24
847	1905251981	20190725	male	2岁	2	2	1	30.28	0.78	29.5
848	1907241990	20190725	male	2岁	2	2	1	33.05	0.55	32.5
849	1906132219	20190725	male	2岁	2	2	1	36.75	0.85	35.9
850	1906060056	20190725	male	2岁	2	2	1	45.67	1.87	43.8
851	1907241570	20190725	male	3岁	2	3	1	37.53	0.93	36.6
852	1906090541	20190725	male	3岁	2	3	1	44.79	1.09	43.7
853	1907241139	20190725	male	4岁	2	4	1	26.96	0.86	26.1
854	1907241886	20190725	male	4岁	2	4	1	27.6	1.8	25.8
855	1907250965	20190725	male	4岁	2	4	1	28.69	1.09	27.6
856	1907251357	20190726	male	1岁	2	1	1	38.75	0.75	38
857	1907031545	20190726	male	1岁	2	1	1	39.3	16.5	22.8
858	1905281068	20190726	male	1岁	2	1	1	42.17	4.67	37.5
859	1905272568	20190726	male	1岁	2	1	1	42.55	1.95	40.6
860	1907251491	20190726	male	1岁	2	1	1	47.69	3.69	44
861	1907260759	20190726	male	1岁	2	1	1	47.83	0.53	47.3
862	1907251019	20190726	male	1岁	2	1	1	50.13	5.23	44.9
863	1905250415	20190726	male	1岁	2	1	1	55.22	6.92	48.3
864	1907260869	20190726	male	2岁	2	2	1	27.12	0.22	26.9
865	1907251436	20190726	male	2岁	2	2	1	30.16	0.26	29.9
866	1907261032	20190726	male	2岁	2	2	1	31.6	0.4	31.2
867	1907192050	20190726	male	3岁	2	3	1	28.16	4.26	23.9
868	1907261003	20190726	male	3岁	2	3	1	36.73	1.93	34.8
869	1907261014	20190726	male	3岁	2	3	1	39.34	2.34	37
870	1907251323	20190726	male	6岁	2	6	1	30.33	0.53	29.8
871	1907290419	20190730	male	1岁	2	1	1	34	1.6	32.4
872	1907291455	20190730	male	1岁	2	1	1	35.85	6.55	29.3
873	1907291710	20190730	male	1岁	2	1	1	36.59	9.59	27
874	1906080047	20190730	male	1岁	2	1	1	38.4	0.2	38.2
875	1907270758	20190730	male	1岁	2	1	1	41.45	3.05	38.4
876	1906061999	20190730	male	1岁	2	1	1	43.62	0.62	43
877	1907261545	20190730	male	1岁	2	1	1	44.08	0.88	43.2
878	1907270791	20190730	male	1岁	2	1	1	46.32	3.02	43.3
879	1906011334	20190730	male	1岁	2	1	1	47.32	4.52	42.8
880	1907300416	20190730	male	1岁	2	1	1	47.97	0.67	47.3
881	1907291176	20190730	male	1岁	2	1	1	51.49	0.59	50.9
882	1906030237	20190730	male	1岁	2	1	1	56.41	0.71	55.7
883	1907290134	20190730	male	2岁	2	2	1	26	0.1	25.9
884	1905221489	20190730	male	2岁	2	2	1	31.5	0.5	31
885	1907270516	20190730	male	2岁	2	2	1	38.29	5.19	33.1
886	1907270529	20190730	male	2岁	2	2	1	40.43	2.93	37.5
887	1907280414	20190730	male	2岁	2	2	1	43.87	7.77	36.1
888	1907300041	20190730	male	2岁	2	2	1	45.33	1.33	44
889	1907261435	20190730	male	2岁	2	2	1	52.46	0.66	51.8
890	1907292023	20190730	male	3岁	2	3	1	29.55	0.65	28.9
891	1907290757	20190730	male	3岁	2	3	1	33.05	4.75	28.3
892	1906011438	20190730	male	3岁	2	3	1	35.13	1.03	34.1
893	1907291991	20190730	male	4岁	2	4	1	29.01	2.21	26.8
894	1907290833	20190730	male	6岁	2	6	1	19.02	0.22	18.8
895	1907310280	20190731	male	2岁	2	2	1	25.71	3.31	22.4
896	1907310980	20190731	male	2岁	2	2	1	27.53	0.73	26.8
897	1907301509	20190731	male	2岁	2	2	1	32.12	0.62	31.5
898	1906211103	20190731	male	2岁	2	2	1	40.79	0.69	40.1
899	1906250070	20190731	male	4岁	2	4	1	31.42	2.02	29.4
900	1907310459	20190731	male	6岁	2	6	1	30.02	0.72	29.3
901	1908010384	20190801	male	1岁	2	1	1	28.96	0.76	28.2
902	1908010828	20190801	male	2岁	2	2	1	35	21.8	13.2
903	1908010578	20190801	male	2岁	2	2	1	35	0.8	34.2
904	1908020346	20190802	male	1岁	2	1	1	37.62	0.32	37.3
905	1908011005	20190802	male	1岁	2	1	1	39.69	0.39	39.3
906	1908011078	20190802	male	2岁	2	2	1	28.23	0.63	27.6
907	1908011176	20190802	male	2岁	2	2	1	32.27	0.57	31.7
908	1908011642	20190802	male	2岁	2	2	1	32.89	3.79	29.1
909	1908011180	20190802	male	2岁	2	2	1	39.32	0.62	38.7
910	1908011305	20190802	male	2岁	2	2	1	44.45	0.55	43.9
911	1908011118	20190802	male	2岁	2	2	1	52.22	1.32	50.9
912	1907150003	20190802	male	3岁	2	3	1	35.96	6.46	29.5
913	1908020344	20190802	male	3岁	2	3	1	37.37	0.47	36.9
914	1908010670	20190802	male	4岁	2	4	1	29.28	1.38	27.9
915	1908020504	20190802	male	4岁	2	4	1	29.68	1.48	28.2
916	1908020734	20190802	male	4岁	2	4	1	31.79	2.19	29.6
917	1908020040	20190802	male	6岁	2	6	1	30.99	2.49	28.5
918	1908020519	20190802	male	6岁	2	6	1	36.04	0.64	35.4
919	1908020977	20190805	male	1岁	2	1	1	27.96	0.36	27.6
920	1908030342	20190805	male	1岁	2	1	1	43.22	0.62	42.6
921	1908021468	20190805	male	2岁	2	2	1	33.29	1.09	32.2
922	1908030250	20190805	male	3岁	2	3	1	26.99	1.59	25.4
923	1906041988	20190805	male	3岁	2	3	1	33.5	11.8	21.7
924	1908030487	20190805	male	4岁	2	4	1	32.91	0.61	32.3
925	1906180657	20190805	male	5岁	2	5	1	35.2	8.8	26.4
926	1908050218	20190805	male	6岁	2	6	1	25.8	0.3	25.5
927	1908051846	20190806	male	1岁	2	1	1	39.82	1.62	38.2
928	1908060614	20190806	male	1岁	2	1	1	39.86	0.76	39.1
929	1906121294	20190806	male	1岁	2	1	1	45.73	0.63	45.1
930	1907291997	20190806	male	2岁	2	2	1	26.08	1.38	24.7
931	1908060962	20190806	male	2岁	2	2	1	28.9	4.1	24.8
932	1908051313	20190806	male	2岁	2	2	1	29.16	0.66	28.5
933	1908051693	20190806	male	2岁	2	2	1	34.88	0.68	34.2
934	1908061083	20190806	male	3岁	2	3	1	31.14	1.04	30.1
935	1907241874	20190806	male	3岁	2	3	1	31.72	1.12	30.6
936	1908060663	20190806	male	4岁	2	4	1	36.7	13.8	22.9
937	1908060466	20190806	male	5岁	2	5	1	25.06	1.96	23.1
938	1908071030	20190807	male	1岁	2	1	1	36.04	0.64	35.4
939	1908061860	20190807	male	1岁	2	1	1	57.43	0.53	56.9
940	1908070840	20190807	male	3岁	2	3	1	31.39	0.89	30.5
941	1908070914	20190807	male	3岁	2	3	1	31.53	0.83	30.7
942	1908061210	20190807	male	4岁	2	4	1	43.22	9.52	33.7
943	1907160813	20190807	male	5岁	2	5	1	23.18	5.28	17.9
944	1908070517	20190807	male	5岁	2	5	1	26.07	1.27	24.8
945	1908061697	20190807	male	5岁	2	5	1	26.31	9.11	17.2
946	1908070628	20190807	male	6岁	2	6	1	30.29	1.19	29.1
947	1908080539	20190808	male	1岁	2	1	1	35.51	1.11	34.4
948	1905260332	20190808	male	1岁	2	1	1	36.8	1	35.8
949	1908080775	20190808	male	1岁	2	1	1	37.61	1.01	36.6
950	1908070686	20190808	male	1岁	2	1	1	42.19	1.09	41.1
951	1908071661	20190808	male	1岁	2	1	1	44.11	1.91	42.2
952	1908070017	20190808	male	1岁	2	1	1	46	20.5	25.5
953	1908080657	20190808	male	1岁	2	1	1	47.8	26.7	21.1
954	1908071920	20190808	male	1岁	2	1	1	48.55	1.05	47.5
955	1908080782	20190808	male	1岁	2	1	1	49.22	4.52	44.7
956	1906221370	20190808	male	1岁	2	1	1	51.52	4.42	47.1
957	1906040608	20190808	male	1岁	2	1	1	51.69	3.59	48.1
958	1908070835	20190808	male	2岁	2	2	1	43.26	1.06	42.2
959	1908071150	20190808	male	2岁	2	2	1	47.82	1.42	46.4
960	1908080235	20190808	male	2岁	2	2	1	50.59	4.59	46
961	1908021575	20190808	male	3岁	2	3	1	40.9	13.8	27.1
962	1905310587	20190809	male	1岁	2	1	1	39.4	0.5	38.9
963	1906160406	20190809	male	1岁	2	1	1	42.36	0.76	41.6
964	1908090871	20190809	male	1岁	2	1	1	46.45	0.45	46
965	1905260639	20190809	male	1岁	2	1	1	49.05	0.95	48.1
966	1906270105	20190809	male	2岁	2	2	1	29.56	0.56	29
967	1908081664	20190809	male	2岁	2	2	1	36.43	1.03	35.4
968	1908090043	20190809	male	2岁	2	2	1	37.21	0.71	36.5
969	1908090033	20190809	male	2岁	2	2	1	38.5	17.7	20.8
970	1908090663	20190809	male	2岁	2	2	1	41.87	1.47	40.4
971	1908081533	20190809	male	3岁	2	3	1	26.44	1.14	25.3
972	1908090142	20190809	male	5岁	2	5	1	27.66	0.86	26.8
973	1908081762	20190809	male	5岁	2	5	1	33.54	1.64	31.9
974	1908120934	20190812	male	1岁	2	1	1	35.79	0.29	35.5
975	1908100519	20190812	male	1岁	2	1	1	39.58	0.38	39.2
976	1908100252	20190812	male	1岁	2	1	1	39.82	1.02	38.8
977	1908100117	20190812	male	1岁	2	1	1	41.33	7.83	33.5
978	1908120399	20190812	male	2岁	2	2	1	31.07	0.17	30.9
979	1908090559	20190812	male	2岁	2	2	1	33.7	14.1	19.6
980	1908120212	20190812	male	2岁	2	2	1	36.44	0.64	35.8
981	1907022317	20190812	male	2岁	2	2	1	36.53	0.43	36.1
982	1908090946	20190812	male	2岁	2	2	1	37.55	1.95	35.6
983	1908120897	20190812	male	3岁	2	3	1	25.66	2.96	22.7
984	1908091396	20190812	male	3岁	2	3	1	30.34	0.44	29.9
985	1908091473	20190812	male	4岁	2	4	1	19.81	0.51	19.3
986	1908130377	20190813	male	1岁	2	1	1	37.48	0.68	36.8
987	1905311112	20190813	male	1岁	2	1	1	39.13	0.23	38.9
988	1908131185	20190813	male	1岁	2	1	1	44.11	0.31	43.8
989	1908120583	20190813	male	2岁	2	2	1	25.96	7.56	18.4
990	1908121487	20190813	male	2岁	2	2	1	28.77	0.57	28.2
991	1906250294	20190813	male	2岁	2	2	1	35.4	3.1	32.3
992	1907291343	20190813	male	2岁	2	2	1	35.44	0.44	35
993	1908122213	20190813	male	2岁	2	2	1	37.53	2.33	35.2
994	1908121693	20190813	male	2岁	2	2	1	41.7	0.4	41.3
995	1908130923	20190813	male	2岁	2	2	1	49.59	0.59	49
996	1908130089	20190813	male	3岁	2	3	1	26.31	0.41	25.9
997	1908130398	20190813	male	5岁	2	5	1	18.96	0.86	18.1
998	1908131102	20190813	male	5岁	2	5	1	28.74	0.74	28
999	1908120582	20190813	male	6岁	2	6	1	28.4	17	11.4
1000	1908131432	20190814	male	1岁	2	1	1	42.37	0.97	41.4
1001	1905221689	20190814	male	1岁	2	1	1	49.1	2.6	46.5
1002	1908140554	20190814	male	1岁	2	1	1	58.6	15.5	43.1
1003	1907222441	20190814	male	1岁	2	1	1	58.6	1.1	57.5
1004	1907021735	20190814	male	2岁	2	2	1	36.71	3.01	33.7
1005	1908131087	20190814	male	2岁	2	2	1	41.45	7.05	34.4
1006	1908131378	20190814	male	4岁	2	4	1	35.73	4.13	31.6
1007	1908130221	20190814	male	4岁	2	4	1	38.3	1.3	37
1008	1908140491	20190814	male	6岁	2	6	1	28.68	1.18	27.5
1009	1908150297	20190815	male	1岁	2	1	1	37.21	0.11	37.1
1010	1908150625	20190815	male	1岁	2	1	1	44.15	3.55	40.6
1011	1908150809	20190815	male	1岁	2	1	1	47.68	0.18	47.5
1012	1908150670	20190815	male	2岁	2	2	1	28.37	2.27	26.1
1013	1905302061	20190815	male	2岁	2	2	1	44.85	0.35	44.5
1014	1908141376	20190815	male	3岁	2	3	1	29.82	0.32	29.5
1015	1908141833	20190815	male	5岁	2	5	1	22.72	0.72	22
1016	1908070233	20190815	male	6岁	2	6	1	23.41	0.71	22.7
1017	1908160620	20190816	male	1岁	2	1	1	37	1.6	35.4
1018	1908160473	20190816	male	1岁	2	1	1	39.08	0.38	38.7
1019	1906201160	20190816	male	1岁	2	1	1	41.32	0.52	40.8
1020	1908160601	20190816	male	1岁	2	1	1	46.91	3.11	43.8
1021	1906150328	20190816	male	1岁	2	1	1	50.44	0.44	50
1022	1908160343	20190816	male	2岁	2	2	1	29.48	0.38	29.1
1023	1908151502	20190816	male	2岁	2	2	1	43.05	0.45	42.6
1024	1908160872	20190816	male	2岁	2	2	1	43.56	2.86	40.7
1025	1908160306	20190816	male	5岁	2	5	1	21.92	2.52	19.4
1026	1908160317	20190816	male	5岁	2	5	1	29.61	1.51	28.1
1027	1908160766	20190816	male	6岁	2	6	1	14.42	0.82	13.6
1028	1908160619	20190816	male	6岁	2	6	1	23.29	1.79	21.5
1029	1907131245	20190816	male	6岁	2	6	1	30.22	0.52	29.7
1030	1908160759	20190819	male	1岁	2	1	1	35.33	0.83	34.5
1031	1908191265	20190819	male	1岁	2	1	1	37.98	0.78	37.2
1032	1908160004	20190819	male	1岁	2	1	1	44.79	0.59	44.2
1033	1908190042	20190819	male	1岁	2	1	1	46.51	3.21	43.3
1034	1908190048	20190819	male	2岁	2	2	1	30.6	0.6	30
1035	1908191421	20190819	male	2岁	2	2	1	38	0.5	37.5
1036	1906270051	20190819	male	2岁	2	2	1	45.1	2.1	43
1037	1905222410	20190819	male	2岁	2	2	1	48.18	1.58	46.6
1038	1907311860	20190819	male	2岁	2	2	1	56.8	1	55.8
1039	1908190565	20190819	male	3岁	2	3	1	25.43	2.93	22.5
1040	1908191310	20190819	male	4岁	2	4	1	32.35	1.85	30.5
1041	1908180407	20190819	male	5岁	2	5	1	21.25	1.25	20
1042	1908140408	20190819	male	5岁	2	5	1	35.35	1.25	34.1
1043	1908190576	20190819	male	6岁	2	6	1	19.74	0.44	19.3
1044	1908160981	20190819	male	6岁	2	6	1	36.94	2.34	34.6
1045	1907080242	20190820	male	1岁	2	1	1	37.77	0.77	37
1046	1908201104	20190820	male	1岁	2	1	1	39.31	0.91	38.4
1047	1905190050	20190820	male	1岁	2	1	1	39.45	0.05	39.4
1048	1908190971	20190820	male	1岁	2	1	1	44.8	13	31.8
1049	1908190918	20190820	male	1岁	2	1	1	44.8	1.2	43.6
1050	1908200780	20190820	male	1岁	2	1	1	56.95	0.15	56.8
1051	1908190476	20190820	male	2岁	2	2	1	29.61	4.31	25.3
1052	1908191544	20190820	male	3岁	2	3	1	24.29	1.09	23.2
1053	1908192013	20190820	male	3岁	2	3	1	31.05	4.65	26.4
1054	1908200649	20190820	male	4岁	2	4	1	19.53	0.53	19
1055	1908191078	20190820	male	5岁	2	5	1	22.05	0.45	21.6
1056	1908192079	20190820	male	5岁	2	5	1	28.97	0.47	28.5
1057	1908200238	20190820	male	5岁	2	5	1	31.9	1.2	30.7
1058	1907030035	20190821	male	1岁	2	1	1	45.53	0.83	44.7
1059	1908200071	20190821	male	2岁	2	2	1	33.06	1.46	31.6
1060	1908192474	20190821	male	2岁	2	2	1	34.02	2.12	31.9
1061	1908210088	20190821	male	2岁	2	2	1	38.9	1.7	37.2
1062	1906090071	20190821	male	2岁	2	2	1	45.03	1.83	43.2
1063	1908210294	20190821	male	2岁	2	2	1	46.15	3.25	42.9
1064	1908210622	20190821	male	4岁	2	4	1	25.56	1.66	23.9
1065	1908201318	20190821	male	5岁	2	5	1	28.93	1.53	27.4
1066	1908201258	20190821	male	6岁	2	6	1	30.31	1.51	28.8
1067	1908220789	20190822	male	1岁	2	1	1	37.12	1.92	35.2
1068	1905291656	20190822	male	1岁	2	1	1	38.38	0.88	37.5
1069	1908220991	20190822	male	1岁	2	1	1	38.41	1.71	36.7
1070	1906240062	20190822	male	1岁	2	1	1	39.02	1.22	37.8
1071	1908220925	20190822	male	1岁	2	1	1	42.75	0.45	42.3
1072	1908220903	20190822	male	1岁	2	1	1	43.67	0.37	43.3
1073	1908220194	20190822	male	2岁	2	2	1	46.39	4.39	42
1074	1908211162	20190822	male	3岁	2	3	1	18.04	0.34	17.7
1075	1908220686	20190822	male	3岁	2	3	1	27.62	1.02	26.6
1076	1908211770	20190822	male	3岁	2	3	1	29.04	4.84	24.2
1077	1905221722	20190822	male	3岁	2	3	1	48.77	0.67	48.1
1078	1908211352	20190822	male	4岁	2	4	1	20.55	0.45	20.1
1079	1908220629	20190822	male	6岁	2	6	1	17.63	0.43	17.2
1080	1908230709	20190823	male	1岁	2	1	1	37.07	0.47	36.6
1081	1908221673	20190823	male	1岁	2	1	1	39.18	0.38	38.8
1082	1908230594	20190823	male	1岁	2	1	1	39.64	0.54	39.1
1083	1908221670	20190823	male	1岁	2	1	1	40.27	0.37	39.9
1084	1908221324	20190823	male	1岁	2	1	1	54.81	1.51	53.3
1085	1908230086	20190823	male	2岁	2	2	1	28.28	0.38	27.9
1086	1908221207	20190823	male	2岁	2	2	1	45.38	7.78	37.6
1087	1908221478	20190823	male	2岁	2	2	1	46.45	0.85	45.6
1088	1908230543	20190823	male	3岁	2	3	1	20.61	0.61	20
1089	1908220369	20190823	male	3岁	2	3	1	24.76	0.76	24
1090	1908230091	20190823	male	3岁	2	3	1	27.57	0.37	27.2
1091	1908230684	20190823	male	3岁	2	3	1	37.99	9.79	28.2
1092	1908230644	20190823	male	3岁	2	3	1	46.54	0.54	46
1093	1908220280	20190823	male	4岁	2	4	1	20.29	1.19	19.1
1094	1908230591	20190823	male	5岁	2	5	1	26.56	0.46	26.1
1095	1908230785	20190823	male	5岁	2	5	1	27.01	3.11	23.9
1096	1908222002	20190823	male	6岁	2	6	1	20.64	0.94	19.7
1097	1908231467	20190826	male	1岁	2	1	1	37.39	0.29	37.1
1098	1906032713	20190826	male	1岁	2	1	1	37.51	1.41	36.1
1099	1908231281	20190826	male	1岁	2	1	1	40.22	0.92	39.3
1100	1908231000	20190826	male	1岁	2	1	1	42.55	0.05	42.5
1101	1905222878	20190826	male	1岁	2	1	1	54.8	0.3	54.5
1102	1908260035	20190826	male	1岁	2	1	1	54.9	9.8	45.1
1103	1908240687	20190826	male	1岁	2	1	1	57	11	46
1104	1908261105	20190826	male	1岁	2	1	1	64.63	1.53	63.1
1105	1908240757	20190826	male	2岁	2	2	1	35.29	0.29	35
1106	1906160076	20190826	male	3岁	2	3	1	33.08	0.28	32.8
1107	1908260347	20190826	male	3岁	2	3	1	38.2	0.6	37.6
1108	1908240299	20190826	male	3岁	2	3	1	38.51	0.71	37.8
1109	1908260193	20190826	male	3岁	2	3	1	38.53	3.13	35.4
1110	1908240131	20190826	male	4岁	2	4	1	25.08	7.38	17.7
1111	1908261479	20190826	male	5岁	2	5	1	25.43	0.23	25.2
1112	1908261220	20190826	male	5岁	2	5	1	28.38	7.58	20.8
1113	1908261099	20190826	male	6岁	2	6	1	30.68	0.18	30.5
1114	1907051688	20190827	male	1岁	2	1	1	37.44	4.14	33.3
1115	1908250464	20190827	male	1岁	2	1	1	37.97	0.67	37.3
1116	1908260604	20190827	male	1岁	2	1	1	39.32	0.82	38.5
1117	1908260330	20190827	male	1岁	2	1	1	40.01	0.81	39.2
1118	1908260993	20190827	male	1岁	2	1	1	60.4	0.7	59.7
1119	1908261534	20190827	male	2岁	2	2	1	28.44	0.84	27.6
1120	1908260098	20190827	male	2岁	2	2	1	29.02	1.22	27.8
1121	1908270614	20190827	male	2岁	2	2	1	39.77	1.17	38.6
1122	1908260749	20190827	male	2岁	2	2	1	43.82	1.92	41.9
1123	1908262156	20190827	male	2岁	2	2	1	44.04	0.54	43.5
1124	1908260567	20190827	male	3岁	2	3	1	31.06	2.76	28.3
1125	1908262127	20190827	male	4岁	2	4	1	29.58	1.18	28.4
1126	1908270868	20190827	male	6岁	2	6	1	16.2	0.6	15.6
1127	1908100518	20190827	male	6岁	2	6	1	19.44	0.84	18.6
1128	1908270460	20190827	male	6岁	2	6	1	25.97	1.27	24.7
1129	1905241614	20190828	male	1岁	2	1	1	35.76	0.76	35
1130	1906280057	20190828	male	1岁	2	1	1	39.38	0.58	38.8
1131	1908280997	20190828	male	1岁	2	1	1	41.82	0.72	41.1
1132	1907012119	20190828	male	1岁	2	1	1	43.61	3.71	39.9
1133	1906070383	20190828	male	1岁	2	1	1	44.17	1.27	42.9
1134	1908270663	20190828	male	1岁	2	1	1	46.8	0.5	46.3
1135	1908271264	20190828	male	1岁	2	1	1	47.1	17.8	29.3
1136	1908141889	20190828	male	1岁	2	1	1	60.54	0.64	59.9
1137	1908280741	20190828	male	2岁	2	2	1	40.32	1.62	38.7
1138	1908280830	20190828	male	3岁	2	3	1	29	0.5	28.5
1139	1908280118	20190828	male	6岁	2	6	1	27.44	0.74	26.7
1140	1906122367	20190829	male	1岁	2	1	1	32.55	0.55	32
1141	1908281216	20190829	male	1岁	2	1	1	35.69	0.69	35
1142	1908290623	20190829	male	1岁	2	1	1	38.84	0.64	38.2
1143	1908281621	20190829	male	1岁	2	1	1	43.72	0.72	43
1144	1905230699	20190829	male	1岁	2	1	1	45.31	0.51	44.8
1145	1908281218	20190829	male	1岁	2	1	1	46.31	0.81	45.5
1146	1908290399	20190829	male	1岁	2	1	1	48.63	0.73	47.9
1147	1908281315	20190829	male	1岁	2	1	1	49.02	0.52	48.5
1148	1908281342	20190829	male	2岁	2	2	1	22.45	0.85	21.6
1149	1908290427	20190829	male	2岁	2	2	1	32.02	2.52	29.5
1150	1908290966	20190829	male	3岁	2	3	1	18.86	0.96	17.9
1151	1908040029	20190829	male	3岁	2	3	1	29.7	1.1	28.6
1152	1908281206	20190829	male	4岁	2	4	1	26.74	0.84	25.9
1153	1905292490	20190829	male	4岁	2	4	1	29.56	2.76	26.8
1154	1908190638	20190829	male	5岁	2	5	1	17.29	1.49	15.8
1155	1908290960	20190829	male	5岁	2	5	1	19.03	0.83	18.2
1156	1908290575	20190829	male	5岁	2	5	1	25.5	3.8	21.7
1157	1906251950	20190830	male	1岁	2	1	1	35.41	0.01	35.4
1158	1908151859	20190830	male	1岁	2	1	1	35.44	0.64	34.8
1159	1908291714	20190830	male	1岁	2	1	1	36.32	0.02	36.3
1160	1908291751	20190830	male	1岁	2	1	1	38.65	3.85	34.8
1161	1908291185	20190830	male	1岁	2	1	1	44.61	0.61	44
1162	1907092405	20190830	male	1岁	2	1	1	48.27	0.07	48.2
1163	1905300027	20190830	male	1岁	2	1	1	50.39	0.09	50.3
1164	1906031814	20190830	male	1岁	2	1	1	52.3	16.7	35.6
1165	1908291560	20190830	male	2岁	2	2	1	31.02	0.82	30.2
1166	1908300116	20190830	male	2岁	2	2	1	35.14	0.24	34.9
1167	1908021724	20190830	male	2岁	2	2	1	35.62	0.52	35.1
1168	1908291660	20190830	male	2岁	2	2	1	36.69	2.69	34
1169	1908300762	20190830	male	2岁	2	2	1	43.62	0.12	43.5
1170	1908300220	20190830	male	3岁	2	3	1	26.7	10.3	16.4
1171	1905311499	20190830	male	3岁	2	3	1	41.45	1.05	40.4
1172	1908300403	20190830	male	6岁	2	6	1	28.04	1.74	26.3
1173	1909020569	20190902	male	1岁	3	1	1	41.48	0.38	41.1
1174	1906130353	20190902	male	1岁	3	1	1	48.34	0.14	48.2
1175	1909020137	20190902	male	2岁	3	2	1	38.83	0.53	38.3
1176	1909021233	20190903	male	1岁	3	1	1	42.64	0.54	42.1
1177	1905281869	20190903	male	1岁	3	1	1	50.72	0.32	50.4
1178	1906172779	20190903	male	1岁	3	1	1	65.3	24.9	40.4
1179	1909030918	20190903	male	2岁	3	2	1	32.85	0.75	32.1
1180	1909030790	20190903	male	2岁	3	2	1	35.46	1.96	33.5
1181	1907280598	20190903	male	2岁	3	2	1	48.03	6.63	41.4
1182	1909031353	20190904	male	1岁	3	1	1	41.17	5.87	35.3
1183	1905311682	20190904	male	1岁	3	1	1	43.3	0.6	42.7
1184	1905271021	20190904	male	2岁	3	2	1	26.3	1.2	25.1
1185	1909031437	20190904	male	2岁	3	2	1	37.37	2.27	35.1
1186	1909040143	20190904	male	2岁	3	2	1	38.84	2.64	36.2
1187	1909040842	20190905	male	1岁	3	1	1	37.1	0.9	36.2
1188	1909041074	20190905	male	1岁	3	1	1	40.61	1.51	39.1
1189	1906130549	20190905	male	1岁	3	1	1	42.08	4.28	37.8
1190	1909040750	20190905	male	2岁	3	2	1	32.81	3.81	29
1191	1909050023	20190905	male	5岁	3	5	1	14.05	0.75	13.3
1192	1906192285	20190906	male	1岁	3	1	1	37.29	0.49	36.8
1193	1909051303	20190906	male	1岁	3	1	1	41.3	0.2	41.1
1194	1909050864	20190906	male	2岁	3	2	1	29.71	0.51	29.2
1195	1909051299	20190906	male	3岁	3	3	1	33.71	0.31	33.4
1196	1909050983	20190906	male	3岁	3	3	1	35.92	0.42	35.5
1197	1905180120	20190909	male	1岁	3	1	1	35.35	1.15	34.2
1198	1909090084	20190909	male	1岁	3	1	1	37.05	4.35	32.7
1199	1905180218	20190909	male	1岁	3	1	1	39.69	0.49	39.2
1200	1909061023	20190909	male	1岁	3	1	1	46.42	6.02	40.4
1201	1909070050	20190909	male	1岁	3	1	1	48.17	0.37	47.8
1202	1905291268	20190909	male	1岁	3	1	1	58.43	0.13	58.3
1203	1909090144	20190909	male	2岁	3	2	1	32.19	0.19	32
1204	1909061009	20190909	male	2岁	3	2	1	37.04	1.24	35.8
1205	1909070421	20190909	male	2岁	3	2	1	38.65	1.75	36.9
1206	1908122606	20190909	male	2岁	3	2	1	38.83	0.73	38.1
1207	1905292084	20190909	male	3岁	3	3	1	32.23	1.13	31.1
1208	1909070191	20190909	male	4岁	3	4	1	27.83	0.63	27.2
1209	1909100780	20190910	male	1岁	3	1	1	35.62	0.62	35
1210	1909100424	20190910	male	1岁	3	1	1	35.92	0.32	35.6
1211	1908221841	20190910	male	1岁	3	1	1	37.84	6.24	31.6
1212	1909090245	20190910	male	1岁	3	1	1	39.52	1.32	38.2
1213	1909100358	20190910	male	1岁	3	1	1	40.55	0.75	39.8
1214	1909091584	20190910	male	1岁	3	1	1	43.13	0.43	42.7
1215	1909100555	20190910	male	1岁	3	1	1	46.22	0.42	45.8
1216	1909091287	20190910	male	2岁	3	2	1	33	2.4	30.6
1217	1909100186	20190910	male	2岁	3	2	1	41.91	2.61	39.3
1218	1909100157	20190910	male	3岁	3	3	1	24.22	0.72	23.5
1219	1907060553	20190911	male	1岁	3	1	1	34.45	1.35	33.1
1220	1909110592	20190911	male	1岁	3	1	1	39.53	1.43	38.1
1221	1906060752	20190911	male	1岁	3	1	1	41.11	0.81	40.3
1222	1909101173	20190911	male	1岁	3	1	1	48.58	0.88	47.7
1223	1909101077	20190911	male	2岁	3	2	1	25.84	3.94	21.9
1224	1905230752	20190912	male	1岁	3	1	1	41.13	0.83	40.3
1225	1909120299	20190912	male	1岁	3	1	1	41.15	1.75	39.4
1226	1909120667	20190912	male	1岁	3	1	1	41.72	0.82	40.9
1227	1909110603	20190912	male	1岁	3	1	1	45.91	2.01	43.9
1228	1909120487	20190912	male	1岁	3	1	1	47.95	7.35	40.6
1229	1909120333	20190912	male	1岁	3	1	1	49.1	1.1	48
1230	1909111330	20190912	male	1岁	3	1	1	57.1	11.7	45.4
1231	1906300624	20190912	male	2岁	3	2	1	43.8	1	42.8
1232	1909111184	20190912	male	3岁	3	3	1	42.29	1.39	40.9
1233	1909120326	20190916	male	1岁	3	1	1	28.9	0.4	28.5
1234	1909121000	20190916	male	1岁	3	1	1	43.7	27.9	15.8
1235	1909120095	20190916	male	1岁	3	1	1	45.42	0.82	44.6
1236	1909120348	20190916	male	1岁	3	1	1	47	13	34
1237	1909161109	20190916	male	2岁	3	2	1	27.86	0.66	27.2
1238	1906031271	20190916	male	2岁	3	2	1	31.27	2.17	29.1
1239	1909161080	20190916	male	2岁	3	2	1	39.47	0.77	38.7
1240	1909130069	20190916	male	4岁	3	4	1	40.9	17.8	23.1
1241	1909170594	20190917	male	1岁	3	1	1	34.08	0.38	33.7
1242	1906140754	20190917	male	1岁	3	1	1	41.14	0.24	40.9
1243	1909160964	20190917	male	1岁	3	1	1	46.19	0.49	45.7
1244	1909170695	20190917	male	1岁	3	1	1	52.11	6.01	46.1
1245	1909161557	20190917	male	2岁	3	2	1	29.63	0.33	29.3
1246	1909170495	20190917	male	2岁	3	2	1	42.81	0.41	42.4
1247	1909161523	20190917	male	2岁	3	2	1	46.37	5.77	40.6
1248	1909161057	20190917	male	2岁	3	2	1	50.04	0.54	49.5
1249	1909170569	20190917	male	4岁	3	4	1	27.4	7.1	20.3
1250	1909161131	20190917	male	4岁	3	4	1	27.54	1.84	25.7
1251	1908131464	20190918	male	1岁	3	1	1	21.13	0.13	21
1252	1909180527	20190918	male	1岁	3	1	1	32.96	0.26	32.7
1253	1906120310	20190918	male	1岁	3	1	1	33.27	0.77	32.5
1254	1907161235	20190918	male	1岁	3	1	1	34.47	0.27	34.2
1255	1909171362	20190918	male	1岁	3	1	1	50.73	0.73	50
1256	1909171070	20190918	male	2岁	3	2	1	33.96	0.16	33.8
1257	1909180745	20190918	male	3岁	3	3	1	22.54	0.14	22.4
1258	1909170802	20190918	male	3岁	3	3	1	22.7	4.5	18.2
1259	1909171436	20190918	male	3岁	3	3	1	27.32	4.62	22.7
1260	1909170084	20190918	male	3岁	3	3	1	27.94	0.24	27.7
1261	1909190435	20190919	male	1岁	3	1	1	36.38	0.58	35.8
1262	1909190512	20190919	male	1岁	3	1	1	49.23	8.53	40.7
1263	1909190427	20190919	male	1岁	3	1	1	51.05	6.55	44.5
1264	1909190388	20190919	male	2岁	3	2	1	39.45	1.45	38
1265	1909190554	20190919	male	2岁	3	2	1	44.31	0.81	43.5
1266	1909190149	20190919	male	2岁	3	2	1	44.66	0.96	43.7
1267	1909180193	20190919	male	3岁	3	3	1	40.87	0.67	40.2
1268	1909191467	20190920	male	1岁	3	1	1	33.83	0.83	33
1269	1906130786	20190920	male	1岁	3	1	1	41.47	0.87	40.6
1270	1906010902	20190920	male	1岁	3	1	1	47.15	0.85	46.3
1271	1909191172	20190920	male	1岁	3	1	1	52.14	5.44	46.7
1272	1909200379	20190920	male	1岁	3	1	1	55.88	0.88	55
1273	1909200318	20190920	male	4岁	3	4	1	27.22	3.12	24.1
1274	1909200033	20190920	male	4岁	3	4	1	32.32	2.22	30.1
1275	1909200429	20190923	male	1岁	3	1	1	19.92	5.22	14.7
1276	1907151877	20190923	male	1岁	3	1	1	36.5	0.8	35.7
1277	1909101039	20190923	male	1岁	3	1	1	40.59	1.59	39
1278	1905211392	20190923	male	1岁	3	1	1	41.03	0.93	40.1
1279	1909230586	20190923	male	1岁	3	1	1	42.47	0.87	41.6
1280	1909200596	20190923	male	1岁	3	1	1	44.65	1.05	43.6
1281	1906112311	20190923	male	1岁	3	1	1	45.49	1.29	44.2
1282	1909210054	20190923	male	1岁	3	1	1	50.66	0.66	50
1283	1909200726	20190923	male	2岁	3	2	1	39.52	1.22	38.3
1284	1909230373	20190923	male	2岁	3	2	1	45.99	1.19	44.8
1285	1909201063	20190923	male	3岁	3	3	1	33.38	0.98	32.4
1286	1909210810	20190923	male	3岁	3	3	1	38	16	22
1287	1909240815	20190924	male	1岁	3	1	1	29	0.7	28.3
1288	1909240209	20190924	male	1岁	3	1	1	41.18	0.78	40.4
1289	1906200619	20190924	male	1岁	3	1	1	41.93	0.83	41.1
1290	1906041384	20190924	male	1岁	3	1	1	41.93	1.33	40.6
1291	1909240355	20190924	male	1岁	3	1	1	47.38	1.98	45.4
1292	1905203061	20190924	male	1岁	3	1	1	48.63	0.93	47.7
1293	1906042133	20190924	male	1岁	3	1	1	54.03	1.43	52.6
1294	1909230735	20190924	male	2岁	3	2	1	24.27	1.17	23.1
1295	1909231192	20190924	male	2岁	3	2	1	36.28	3.28	33
1296	1907101205	20190924	male	2岁	3	2	1	40.69	2.69	38
1297	1907080774	20190924	male	2岁	3	2	1	43.05	1.55	41.5
1298	1909231359	20190924	male	2岁	3	2	1	55.4	19.2	36.2
1299	1909231509	20190924	male	3岁	3	3	1	31.16	2.66	28.5
1300	1907220295	20190925	male	1岁	3	1	1	37.35	1.45	35.9
1301	1906191437	20190925	male	1岁	3	1	1	45.7	0.1	45.6
1302	1909250733	20190925	male	1岁	3	1	1	46	0.1	45.9
1303	1906160586	20190925	male	1岁	3	1	1	49.67	0.27	49.4
1304	1905242614	20190925	male	1岁	3	1	1	55.97	0.17	55.8
1305	1906060328	20190925	male	1岁	3	1	1	67.43	0.13	67.3
1306	1909250397	20190925	male	2岁	3	2	1	40.72	0.92	39.8
1307	1909241242	20190925	male	2岁	3	2	1	51.58	0.48	51.1
1308	1909250358	20190925	male	6岁	3	6	1	19.85	0.75	19.1
1309	1905272677	20190926	male	1岁	3	1	1	34.7	10.4	24.3
1310	1905241656	20190926	male	1岁	3	1	1	37.79	7.79	30
1311	1909260150	20190926	male	1岁	3	1	1	39	1.7	37.3
1312	1909251035	20190926	male	1岁	3	1	1	43.59	2.99	40.6
1313	1909250913	20190926	male	1岁	3	1	1	44.5	0.7	43.8
1314	1908261907	20190926	male	1岁	3	1	1	61.17	0.87	60.3
1315	1909250933	20190926	male	3岁	3	3	1	33.29	1.19	32.1
1316	1909251307	20190926	male	3岁	3	3	1	42.5	26.7	15.8
1317	1909250930	20190926	male	5岁	3	5	1	25.05	0.95	24.1
1318	1909140212	20190927	male	1岁	3	1	1	34.29	5.79	28.5
1319	1909270553	20190927	male	1岁	3	1	1	34.4	1.6	32.8
1320	1909260980	20190927	male	1岁	3	1	1	38.02	0.72	37.3
1321	1909270895	20190927	male	1岁	3	1	1	38.46	0.56	37.9
1322	1909260916	20190927	male	1岁	3	1	1	38.51	0.61	37.9
1323	1909261162	20190927	male	1岁	3	1	1	50.2	10.2	40
1324	1909270086	20190927	male	2岁	3	2	1	33.97	0.57	33.4
1325	1907182273	20190929	male	1岁	3	1	1	30.74	1.44	29.3
1326	1909280127	20190929	male	1岁	3	1	1	36.74	0.74	36
1327	1909290052	20190929	male	1岁	3	1	1	40.53	4.53	36
1328	1905210487	20190929	male	1岁	3	1	1	46.2	2.7	43.5
1329	1909290084	20190929	male	1岁	3	1	1	47.64	0.34	47.3
1330	1908120161	20190929	male	1岁	3	1	1	49.35	7.95	41.4
1331	1906010473	20190929	male	1岁	3	1	1	51.42	4.12	47.3
1332	1909280085	20190929	male	1岁	3	1	1	60.4	17.6	42.8
1333	1909270900	20190929	male	3岁	3	3	1	33.81	0.81	33
1334	1909300467	20190930	male	1岁	3	1	1	30.02	1.22	28.8
1335	1905201856	20190930	male	1岁	3	1	1	37.8	1.5	36.3
1336	1907230791	20190930	male	1岁	3	1	1	42.7	1.1	41.6
1337	1906189183	20190930	male	1岁	3	1	1	46.42	1.22	45.2
1338	1906060066	20190930	male	1岁	3	1	1	47.35	2.35	45
1339	1910070796	20191008	male	1岁	3	1	1	37.17	0.27	36.9
1340	1906172537	20191008	male	1岁	3	1	1	50.3	12.8	37.5
1341	1906110582	20191008	male	1岁	3	1	1	58.3	0.1	58.2
1342	1910071114	20191008	male	1岁	3	1	1	58.7	12.6	46.1
1343	1910080160	20191008	male	2岁	3	2	1	31.79	0.19	31.6
1344	1906281279	20191008	male	2岁	3	2	1	40.2	7.7	32.5
1345	1910081043	20191009	male	1岁	3	1	1	34.08	1.08	33
1346	1909150042	20191009	male	1岁	3	1	1	36.09	5.39	30.7
1347	1910090720	20191009	male	1岁	3	1	1	37.22	6.42	30.8
1348	1910081717	20191009	male	2岁	3	2	1	35.35	1.05	34.3
1349	1906121954	20191009	male	2岁	3	2	1	35.94	1.54	34.4
1350	1910081716	20191009	male	2岁	3	2	1	40.21	1.11	39.1
1351	1910090432	20191009	male	3岁	3	3	1	25.87	2.97	22.9
1352	1906211703	20191010	male	1岁	3	1	1	34.63	0.93	33.7
1353	1907200112	20191010	male	1岁	3	1	1	35.11	1.21	33.9
1354	1910091722	20191010	male	1岁	3	1	1	36.09	1.19	34.9
1355	1910091491	20191010	male	1岁	3	1	1	36.27	0.97	35.3
1356	1906040052	20191010	male	1岁	3	1	1	38.04	1.04	37
1357	1910091591	20191010	male	1岁	3	1	1	47.71	2.71	45
1358	1905190907	20191010	male	1岁	3	1	1	54.95	2.35	52.6
1359	1910100370	20191010	male	2岁	3	2	1	22.7	1.5	21.2
1360	1910100428	20191010	male	2岁	3	2	1	38.62	7.62	31
1361	1910100250	20191010	male	2岁	3	2	1	49.66	2.06	47.6
1362	1910110149	20191011	male	1岁	3	1	1	36.96	0.46	36.5
1363	1910100974	20191011	male	1岁	3	1	1	41.02	0.52	40.5
1364	1906122489	20191011	male	1岁	3	1	1	44.17	0.57	43.6
1365	1906210549	20191011	male	1岁	3	1	1	44.54	4.54	40
1366	1906110942	20191011	male	1岁	3	1	1	50.94	8.94	42
1367	1909290070	20191011	male	2岁	3	2	1	29.56	0.56	29
1368	1910101483	20191011	male	2岁	3	2	1	40.32	0.62	39.7
1369	1910101360	20191011	male	3岁	3	3	1	30.04	0.34	29.7
1370	1909280697	20191011	male	3岁	3	3	1	35.91	0.71	35.2
1371	1910110556	20191011	male	3岁	3	3	1	42.45	7.45	35
1372	1910140622	20191014	male	1岁	3	1	1	29.46	0.66	28.8
1373	1910110344	20191014	male	1岁	3	1	1	36.03	1.13	34.9
1374	1905242356	20191014	male	1岁	3	1	1	39.25	3.15	36.1
1375	1910110841	20191014	male	1岁	3	1	1	40.42	1.52	38.9
1376	1910120436	20191014	male	1岁	3	1	1	43.11	0.71	42.4
1377	1910110030	20191014	male	1岁	3	1	1	47	17	30
1378	1910120327	20191014	male	1岁	3	1	1	49.29	2.09	47.2
1379	1908100307	20191014	male	1岁	3	1	1	52.91	5.11	47.8
1380	1906011141	20191014	male	1岁	3	1	1	54.37	1.17	53.2
1381	1910140394	20191014	male	2岁	3	2	1	22.87	0.47	22.4
1382	1910120613	20191014	male	2岁	3	2	1	25.61	1.41	24.2
1383	1910140074	20191014	male	2岁	3	2	1	43.7	0.9	42.8
1384	1905213041	20191014	male	4岁	3	4	1	35.98	0.88	35.1
1385	1910120356	20191014	male	5岁	3	5	1	19.93	0.93	19
1386	1906042257	20191015	male	1岁	3	1	1	40.89	1.09	39.8
1387	1910150792	20191015	male	1岁	3	1	1	41.9	1.1	40.8
1388	1910141842	20191015	male	1岁	3	1	1	46.06	0.86	45.2
1389	1910141183	20191015	male	1岁	3	1	1	47.58	0.68	46.9
1390	1910150398	20191015	male	1岁	3	1	1	55.31	0.81	54.5
1391	1910141476	20191015	male	2岁	3	2	1	37.38	2.78	34.6
1392	1910141707	20191015	male	3岁	3	3	1	29.21	1.21	28
1393	1906251718	20191016	male	1岁	3	1	1	36.49	0.59	35.9
1394	1910160519	20191016	male	1岁	3	1	1	45.53	0.73	44.8
1395	1910151389	20191016	male	1岁	3	1	1	52.72	0.42	52.3
1396	1905311436	20191016	male	2岁	3	2	1	27.89	0.69	27.2
1397	1910151323	20191016	male	3岁	3	3	1	16.44	0.64	15.8
1398	1910160208	20191016	male	3岁	3	3	1	26.93	0.93	26
1399	1910160202	20191016	male	5岁	3	5	1	24.22	1.12	23.1
1400	1910160281	20191017	male	1岁	3	1	1	31.34	0.34	31
1401	1908052326	20191017	male	1岁	3	1	1	46.53	0.73	45.8
1402	1906110895	20191017	male	1岁	3	1	1	48.2	0.4	47.8
1403	1910170289	20191017	male	1岁	3	1	1	50.82	0.32	50.5
1404	1910170050	20191017	male	1岁	3	1	1	53.5	25.3	28.2
1405	1910161378	20191017	male	1岁	3	1	1	57.61	0.41	57.2
1406	1908240050	20191017	male	1岁	3	1	1	59.83	0.53	59.3
1407	1910161436	20191017	male	2岁	3	2	1	40.65	0.85	39.8
1408	1910161183	20191017	male	2岁	3	2	1	44.89	0.39	44.5
1409	1910161244	20191017	male	2岁	3	2	1	49.08	0.38	48.7
1410	1910170459	20191017	male	5岁	3	5	1	32.5	14.5	18
1411	1910170954	20191018	male	1岁	3	1	1	29.65	3.15	26.5
1412	1907241276	20191018	male	1岁	3	1	1	33.29	0.19	33.1
1413	1905200750	20191018	male	1岁	3	1	1	34.38	1.18	33.2
1414	1910180485	20191018	male	1岁	3	1	1	36.05	0.45	35.6
1415	1910180459	20191018	male	1岁	3	1	1	38.63	0.23	38.4
1416	1910171302	20191018	male	2岁	3	2	1	27.96	0.86	27.1
1417	1910180622	20191018	male	2岁	3	2	1	47.53	9.03	38.5
1418	1910190263	20191021	male	1岁	3	1	1	35.03	1.83	33.2
1419	1910180906	20191021	male	1岁	3	1	1	39.27	0.87	38.4
1420	1910180534	20191021	male	1岁	3	1	1	40.95	2.55	38.4
1421	1907230042	20191021	male	1岁	3	1	1	41.05	0.95	40.1
1422	1906070328	20191021	male	1岁	3	1	1	42.41	0.91	41.5
1423	1907031282	20191021	male	1岁	3	1	1	44.83	0.83	44
1424	1910181276	20191021	male	1岁	3	1	1	46.47	0.77	45.7
1425	1910171559	20191021	male	1岁	3	1	1	53.6	0.8	52.8
1426	1910180935	20191021	male	1岁	3	1	1	57.76	4.66	53.1
1427	1910190006	20191021	male	1岁	3	1	1	58	13	45
1428	1910190648	20191021	male	2岁	3	2	1	28.84	0.84	28
1429	1910211037	20191021	male	2岁	3	2	1	39.07	1.97	37.1
1430	1906070059	20191021	male	2岁	3	2	1	39.43	5.13	34.3
1431	1906130350	20191021	male	2岁	3	2	1	41.43	1.33	40.1
1432	1910190116	20191021	male	2岁	3	2	1	56.86	5.06	51.8
1433	1906260655	20191021	male	3岁	3	3	1	39.32	1.62	37.7
1434	1910180959	20191021	male	4岁	3	4	1	30.12	1.82	28.3
1435	1910190074	20191021	male	4岁	3	4	1	31.45	1.15	30.3
1436	1910211096	20191022	male	1岁	3	1	1	37.33	0.73	36.6
1437	1910220882	20191022	male	1岁	3	1	1	40.47	1.07	39.4
1438	1910211156	20191022	male	1岁	3	1	1	40.56	0.96	39.6
1439	1910210116	20191022	male	1岁	3	1	1	41.36	0.76	40.6
1440	1905212618	20191022	male	1岁	3	1	1	42.43	1.03	41.4
1441	1910220107	20191022	male	1岁	3	1	1	42.53	0.93	41.6
1442	1905312161	20191022	male	1岁	3	1	1	44.22	1.12	43.1
1443	1906251937	20191022	male	1岁	3	1	1	45.26	0.76	44.5
1444	1910211159	20191022	male	1岁	3	1	1	48.57	0.87	47.7
1445	1910210970	20191022	male	2岁	3	2	1	30.26	6.66	23.6
1446	1910211545	20191022	male	2岁	3	2	1	38.86	0.86	38
1447	1905290036	20191022	male	3岁	3	3	1	33.48	1.28	32.2
1448	1905301193	20191023	male	1岁	3	1	1	26.56	4.56	22
1449	1910230915	20191023	male	1岁	3	1	1	37.13	0.23	36.9
1450	1907040803	20191023	male	1岁	3	1	1	38.29	0.19	38.1
1451	1910221206	20191023	male	1岁	3	1	1	38.5	15.8	22.7
1452	1908151589	20191023	male	1岁	3	1	1	44.18	0.38	43.8
1453	1907221356	20191023	male	1岁	3	1	1	49.7	5.1	44.6
1454	1910230043	20191023	male	2岁	3	2	1	30.99	2.29	28.7
1455	1910230051	20191023	male	2岁	3	2	1	31.68	0.58	31.1
1456	1910230059	20191023	male	3岁	3	3	1	29.58	1.18	28.4
1457	1906189634	20191023	male	4岁	3	4	1	29.82	1.22	28.6
1458	1907091130	20191024	male	1岁	3	1	1	33.35	1.95	31.4
1459	1905222761	20191024	male	1岁	3	1	1	37.99	8.59	29.4
1460	1910231063	20191024	male	1岁	3	1	1	43.08	1.58	41.5
1461	1906060941	20191024	male	1岁	3	1	1	47.75	1.25	46.5
1462	1906141445	20191024	male	2岁	3	2	1	41.7	0.6	41.1
1463	1910240674	20191024	male	3岁	3	3	1	33.43	1.23	32.2
1464	1910240428	20191024	male	3岁	3	3	1	39.29	2.59	36.7
1465	1910240026	20191025	male	1岁	3	1	1	38.66	0.46	38.2
1466	1907232507	20191025	male	1岁	3	1	1	40.13	0.33	39.8
1467	1906190626	20191025	male	1岁	3	1	1	46.02	0.62	45.4
1468	1910240958	20191025	male	1岁	3	1	1	50.87	6.87	44
1469	1910241081	20191025	male	2岁	3	2	1	32.96	0.56	32.4
1470	1910240926	20191025	male	2岁	3	2	1	33.53	0.43	33.1
1471	1910250318	20191025	male	3岁	3	3	1	26.29	1.19	25.1
1472	1910260005	20191028	male	1岁	3	1	1	38.5	0.5	38
1473	1907060235	20191028	male	1岁	3	1	1	41.6	0.2	41.4
1474	1910280474	20191028	male	1岁	3	1	1	44.32	0.32	44
1475	1908180171	20191028	male	1岁	3	1	1	46.31	0.31	46
1476	1907130902	20191028	male	1岁	3	1	1	49.05	0.75	48.3
1477	1910260815	20191028	male	1岁	3	1	1	54.12	7.02	47.1
1478	1906260539	20191028	male	1岁	3	1	1	56.31	1.51	54.8
1479	1908270380	20191028	male	1岁	3	1	1	59.31	0.21	59.1
1480	1910250046	20191028	male	2岁	3	2	1	26.16	0.46	25.7
1481	1910251030	20191028	male	2岁	3	2	1	29.54	0.24	29.3
1482	1910280190	20191028	male	2岁	3	2	1	34.39	0.49	33.9
1483	1910280251	20191028	male	2岁	3	2	1	36.95	0.65	36.3
1484	1910260705	20191028	male	2岁	3	2	1	37.59	3.59	34
1485	1910260318	20191028	male	2岁	3	2	1	39.13	1.73	37.4
1486	1910280255	20191028	male	3岁	3	3	1	19.22	1.32	17.9
1487	1910280070	20191028	male	3岁	3	3	1	31.34	4.04	27.3
1488	1910250246	20191028	male	4岁	3	4	1	28.94	1.04	27.9
1489	1908070990	20191029	male	1岁	3	1	1	39.76	0.36	39.4
1490	1910290888	20191029	male	1岁	3	1	1	40.51	5.21	35.3
1491	1906172829	20191029	male	1岁	3	1	1	44.29	0.49	43.8
1492	1907010513	20191029	male	1岁	3	1	1	46.77	0.37	46.4
1493	1906151099	20191029	male	1岁	3	1	1	62.6	0.4	62.2
1494	1910281510	20191029	male	2岁	3	2	1	33.24	1.54	31.7
1495	1910290593	20191029	male	2岁	3	2	1	34.3	0.7	33.6
1496	1908221524	20191029	male	4岁	3	4	1	18.09	0.39	17.7
1497	1910290658	20191029	male	4岁	3	4	1	33.24	0.34	32.9
1498	1910300486	20191030	male	1岁	3	1	1	23.23	8.23	15
1499	1906131690	20191030	male	1岁	3	1	1	31.13	0.53	30.6
1500	1907311650	20191030	male	1岁	3	1	1	38.95	0.45	38.5
1501	1909110051	20191030	male	1岁	3	1	1	42.55	0.75	41.8
1502	1910300566	20191030	male	1岁	3	1	1	42.77	1.27	41.5
1503	1910291420	20191030	male	1岁	3	1	1	45.5	21.7	23.8
1504	1907021629	20191030	male	1岁	3	1	1	50.57	0.67	49.9
1505	1910300815	20191030	male	2岁	3	2	1	31.51	0.71	30.8
1506	1910300954	20191031	male	1岁	3	1	1	31.96	2.36	29.6
1507	1905232143	20191031	male	1岁	3	1	1	41.35	0.75	40.6
1508	1906132033	20191031	male	1岁	3	1	1	44.38	0.98	43.4
1509	1909290524	20191031	male	1岁	3	1	1	52.01	2.21	49.8
1510	1906270471	20191031	male	2岁	3	2	1	34.21	2.71	31.5
1511	1910310049	20191031	male	2岁	3	2	1	34.69	0.99	33.7
1512	1908120221	20191031	male	2岁	3	2	1	49.39	0.79	48.6
1513	1910170324	20191031	male	3岁	3	3	1	27.71	19.2	8.51
1514	1910310941	20191031	male	5岁	3	5	1	18.14	1.34	16.8
1515	1905232052	20191101	male	1岁	3	1	1	35.12	0.52	34.6
1516	1910311136	20191101	male	2岁	3	2	1	25.7	11.9	13.8
1517	1911020356	20191104	male	1岁	3	1	1	29.51	1.01	28.5
1518	1911040656	20191104	male	1岁	3	1	1	34.48	3.98	30.5
1519	1907172122	20191104	male	1岁	3	1	1	39.73	1.33	38.4
1520	1905242492	20191104	male	1岁	3	1	1	40.85	0.65	40.2
1521	1907270439	20191104	male	1岁	3	1	1	46.03	0.63	45.4
1522	1911041001	20191104	male	1岁	3	1	1	46.56	1.46	45.1
1523	1908030492	20191104	male	1岁	3	1	1	47.47	3.27	44.2
1524	1911040748	20191104	male	1岁	3	1	1	47.98	0.78	47.2
1525	1911020759	20191104	male	1岁	3	1	1	66.03	1.13	64.9
1526	1911011278	20191104	male	2岁	3	2	1	35.64	0.94	34.7
1527	1911011115	20191104	male	2岁	3	2	1	36.16	0.76	35.4
1528	1911040909	20191104	male	2岁	3	2	1	41.91	4.41	37.5
1529	1911020507	20191104	male	3岁	3	3	1	26.48	0.78	25.7
1530	1911020616	20191104	male	3岁	3	3	1	31.17	4.97	26.2
1531	1911020300	20191104	male	3岁	3	3	1	33.54	1.04	32.5
1532	1911020540	20191104	male	4岁	3	4	1	27.91	1.41	26.5
1533	1910311572	20191104	male	5岁	3	5	1	28.92	3.02	25.9
1534	1910270535	20191105	male	1岁	3	1	1	34.11	1.51	32.6
1535	1911041275	20191105	male	1岁	3	1	1	38.07	0.77	37.3
1536	1906280528	20191105	male	1岁	3	1	1	44.55	6.75	37.8
1537	1911041830	20191105	male	1岁	3	1	1	53.5	12.7	40.8
1538	1906280526	20191105	male	1岁	3	1	1	57.2	24.8	32.4
1539	1911041886	20191105	male	2岁	3	2	1	32.22	1.52	30.7
1540	1911050343	20191105	male	2岁	3	2	1	33.56	1.06	32.5
1541	1911060254	20191106	male	1岁	3	1	1	32.84	0.14	32.7
1542	1908010338	20191106	male	1岁	3	1	1	36.94	2.74	34.2
1543	1911050886	20191106	male	1岁	3	1	1	46.5	15.1	31.4
1544	1911051120	20191106	male	1岁	3	1	1	51.72	0.42	51.3
1545	1911050818	20191106	male	2岁	3	2	1	28.1	1.9	26.2
1546	1911060044	20191106	male	2岁	3	2	1	38.49	9.09	29.4
1547	1911050076	20191106	male	2岁	3	2	1	49.13	0.33	48.8
1548	1911060384	20191106	male	3岁	3	3	1	31.06	0.76	30.3
1549	1911050944	20191106	male	3岁	3	3	1	38.39	0.49	37.9
1550	1911060430	20191106	male	6岁	3	6	1	36.09	4.29	31.8
1551	1911070512	20191107	male	1岁	3	1	1	25.03	0.43	24.6
1552	1911060981	20191107	male	1岁	3	1	1	30.95	7.35	23.6
1553	1911070699	20191107	male	1岁	3	1	1	35.97	0.27	35.7
1554	1906041695	20191107	male	1岁	3	1	1	39	0.5	38.5
1555	1911060849	20191107	male	2岁	3	2	1	37.16	0.46	36.7
1556	1911061133	20191107	male	2岁	3	2	1	43.19	0.39	42.8
1557	1911070940	20191108	male	1岁	3	1	1	31.54	6.44	25.1
1558	1907041438	20191108	male	1岁	3	1	1	35.28	1.38	33.9
1559	1905203048	20191108	male	1岁	3	1	1	37.87	0.77	37.1
1560	1907222033	20191108	male	1岁	3	1	1	40.25	7.25	33
1561	1911070667	20191108	male	1岁	3	1	1	52.01	0.81	51.2
1562	1911070893	20191108	male	2岁	3	2	1	31.28	1.08	30.2
1563	1911080632	20191108	male	2岁	3	2	1	32.46	4.16	28.3
1564	1911071439	20191108	male	2岁	3	2	1	33.02	1.02	32
1565	1911070093	20191108	male	3岁	3	3	1	26.66	2.36	24.3
1566	1911090683	20191111	male	1岁	3	1	1	28.93	1.83	27.1
1567	1911081196	20191111	male	1岁	3	1	1	33.53	1.43	32.1
1568	1911110795	20191111	male	1岁	3	1	1	38.97	0.67	38.3
1569	1911080885	20191111	male	1岁	3	1	1	39.05	0.75	38.3
1570	1911080445	20191111	male	1岁	3	1	1	39.78	0.78	39
1571	1908271722	20191111	male	1岁	3	1	1	45.3	11.3	34
1572	1906210729	20191111	male	1岁	3	1	1	50.99	0.79	50.2
1573	1911081230	20191111	male	1岁	3	1	1	57.49	7.39	50.1
1574	1911090774	20191111	male	1岁	3	1	1	65.21	1.51	63.7
1575	1911090711	20191111	male	2岁	3	2	1	35.21	0.71	34.5
1576	1911111074	20191111	male	2岁	3	2	1	37.28	0.68	36.6
1577	1907091315	20191111	male	2岁	3	2	1	38.27	2.27	36
1578	1911080959	20191111	male	2岁	3	2	1	49.21	7.81	41.4
1579	1911090139	20191111	male	3岁	3	3	1	25.22	0.82	24.4
1580	1911090331	20191111	male	4岁	3	4	1	32.81	6.91	25.9
1581	1911090261	20191111	male	6岁	3	6	1	17.2	1.1	16.1
1582	1907130045	20191112	male	1岁	3	1	1	26.43	4.83	21.6
1583	1906111023	20191112	male	1岁	3	1	1	31.84	0.74	31.1
1584	1910020194	20191112	male	1岁	3	1	1	35.5	0.6	34.9
1585	1907020953	20191112	male	1岁	3	1	1	38.6	10.6	28
1586	1911111223	20191112	male	2岁	3	2	1	38.69	0.89	37.8
1587	1911110924	20191112	male	2岁	3	2	1	40.4	16.1	24.3
1588	1911130556	20191113	male	1岁	3	1	1	35.23	0.63	34.6
1589	1908290500	20191113	male	1岁	3	1	1	36.4	0.6	35.8
1590	1909090232	20191113	male	1岁	3	1	1	37.16	0.56	36.6
1591	1911130046	20191113	male	2岁	3	2	1	25.23	8.23	17
1592	1908091165	20191113	male	3岁	3	3	1	34.26	5.66	28.6
1593	1911130781	20191114	male	1岁	3	1	1	20.9	4.8	16.1
1594	1911131465	20191114	male	1岁	3	1	1	41.18	0.68	40.5
1595	1906041003	20191114	male	1岁	3	1	1	49.05	1.75	47.3
1596	1910241535	20191114	male	4岁	3	4	1	17.18	0.78	16.4
1597	1910180079	20191114	male	4岁	3	4	1	29.59	0.99	28.6
1598	1911140670	20191114	male	4岁	3	4	1	35.53	0.83	34.7
1599	1911131063	20191114	male	6岁	3	6	1	13.31	1.21	12.1
1600	1911140994	20191115	male	1岁	3	1	1	30.29	0.29	30
1601	1906261264	20191115	male	1岁	3	1	1	41.42	0.22	41.2
1602	1905240813	20191115	male	1岁	3	1	1	46.56	0.66	45.9
1603	1911150247	20191115	male	5岁	3	5	1	17.99	0.89	17.1
1604	1911160138	20191118	male	1岁	3	1	1	32.89	0.49	32.4
1605	1911180866	20191118	male	1岁	3	1	1	33.34	4.94	28.4
1606	1911180723	20191118	male	1岁	3	1	1	38.6	5.9	32.7
1607	1908030759	20191118	male	1岁	3	1	1	51.08	0.68	50.4
1608	1911180326	20191118	male	2岁	3	2	1	29	10.5	18.5
1609	1906220055	20191118	male	2岁	3	2	1	36.48	5.28	31.2
1610	1906042696	20191119	male	1岁	3	1	1	38.47	9.47	29
1611	1911190641	20191119	male	1岁	3	1	1	45.68	4.98	40.7
1612	1911190227	20191119	male	1岁	3	1	1	49.47	0.27	49.2
1613	1911181028	20191119	male	3岁	3	3	1	25.4	2.2	23.2
1614	1911080026	20191120	male	1岁	3	1	1	43.39	0.89	42.5
1615	1911191127	20191120	male	1岁	3	1	1	52.21	0.31	51.9
1616	1911200834	20191120	male	3岁	3	3	1	31.85	1.15	30.7
1617	1907121397	20191121	male	1岁	3	1	1	34.12	0.22	33.9
1618	1907270515	20191121	male	1岁	3	1	1	39.13	0.03	39.1
1619	1906171905	20191121	male	1岁	3	1	1	39.22	0.42	38.8
1620	1911210080	20191121	male	1岁	3	1	1	40.38	5.28	35.1
1621	1911200664	20191121	male	1岁	3	1	1	47.32	4.42	42.9
1622	1911201469	20191121	male	1岁	3	1	1	47.37	3.87	43.5
1623	1911200988	20191121	male	2岁	3	2	1	37.39	0.09	37.3
1624	1908080455	20191121	male	2岁	3	2	1	40.44	0.44	40
1625	1911210121	20191121	male	3岁	3	3	1	27.28	5.58	21.7
1626	1911211317	20191122	male	1岁	3	1	1	31.34	2.44	28.9
1627	1911220138	20191122	male	1岁	3	1	1	32.11	0.11	32
1628	1911210904	20191122	male	1岁	3	1	1	37.85	1.25	36.6
1629	1905290155	20191122	male	1岁	3	1	1	43.49	1.09	42.4
1630	1911220658	20191122	male	2岁	3	2	1	39	1.6	37.4
1631	1907210307	20191122	male	2岁	3	2	1	44.78	0.48	44.3
1632	1911220506	20191125	male	1岁	3	1	1	26.85	0.15	26.7
1633	1911220780	20191125	male	1岁	3	1	1	27.03	0.23	26.8
1634	1909200454	20191125	male	1岁	3	1	1	38.32	0.02	38.3
1635	1911250823	20191125	male	1岁	3	1	1	40.44	0.24	40.2
1636	1911221000	20191125	male	1岁	3	1	1	43.81	2.01	41.8
1637	1911221045	20191125	male	1岁	3	1	1	43.97	0.17	43.8
1638	1907060834	20191125	male	2岁	3	2	1	38.84	0.14	38.7
1639	1911250510	20191125	male	2岁	3	2	1	41.33	0.33	41
1640	1911230196	20191125	male	3岁	3	3	1	32.91	1.61	31.3
1641	1905271421	20191126	male	1岁	3	1	1	36.5	0.7	35.8
1642	1905282103	20191126	male	1岁	3	1	1	39.27	1.27	38
1643	1911260428	20191126	male	1岁	3	1	1	45.42	9.92	35.5
1644	1905230388	20191126	male	1岁	3	1	1	48.13	1.13	47
1645	1911251268	20191126	male	2岁	3	2	1	28.35	1.45	26.9
1646	1911270787	20191128	male	1岁	3	1	1	31.12	2.02	29.1
1647	1907090504	20191128	male	1岁	3	1	1	35.35	1.55	33.8
1648	1911280732	20191128	male	1岁	3	1	1	36.35	1.65	34.7
1649	1908110533	20191128	male	1岁	3	1	1	39.54	1.54	38
1650	1906188098	20191128	male	1岁	3	1	1	42.48	2.58	39.9
1651	1911261084	20191128	male	1岁	3	1	1	47.2	2.2	45
1652	1906090493	20191128	male	1岁	3	1	1	49.59	1.69	47.9
1653	1906190697	20191128	male	1岁	3	1	1	53.99	3.09	50.9
1654	1911270932	20191128	male	1岁	3	1	1	55.13	1.73	53.4
1655	1911270108	20191128	male	2岁	3	2	1	33.86	3.26	30.6
1656	1907291519	20191128	male	2岁	3	2	1	38.03	3.43	34.6
1657	1911280163	20191128	male	4岁	3	4	1	28.74	1.84	26.9
1658	1911280135	20191128	male	5岁	3	5	1	34.8	4.1	30.7
1659	1911280916	20191129	male	1岁	3	1	1	30.1	1.4	28.7
1660	1911280703	20191129	male	1岁	3	1	1	32.3	0.6	31.7
1661	1911280082	20191129	male	1岁	3	1	1	34.71	0.01	34.7
1662	1908122044	20191129	male	1岁	3	1	1	43.82	0.62	43.2
1663	1910100731	20191129	male	1岁	3	1	1	52.5	1	51.5
1664	1911281502	20191129	male	2岁	3	2	1	33.12	0.12	33
1665	1911280756	20191129	male	4岁	3	4	1	21.86	0.16	21.7
1666	1911290451	20191129	male	4岁	3	4	1	27.34	2.14	25.2
1667	1911291207	20191202	male	1岁	4	1	1	34.97	1.47	33.5
1668	1911291228	20191202	male	1岁	4	1	1	40.86	0.06	40.8
1669	1905242124	20191202	male	1岁	4	1	1	41.27	3.87	37.4
1670	1906121796	20191202	male	1岁	4	1	1	42.64	1.84	40.8
1671	1911300644	20191202	male	1岁	4	1	1	44.93	0.53	44.4
1672	1907021667	20191202	male	1岁	4	1	1	49.11	0.11	49
1673	1906061562	20191202	male	2岁	4	2	1	36.85	0.25	36.6
1674	1910280844	20191203	male	1岁	4	1	1	22	1.6	20.4
1675	1912021209	20191203	male	1岁	4	1	1	25.48	0.18	25.3
1676	1905190125	20191203	male	1岁	4	1	1	40.13	0.53	39.6
1677	1905260041	20191203	male	1岁	4	1	1	44	12	32
1678	1910290074	20191203	male	1岁	4	1	1	52.27	1.07	51.2
1679	1912030720	20191204	male	1岁	4	1	1	38.8	0.7	38.1
1680	1912040226	20191204	male	1岁	4	1	1	43.2	1	42.2
1681	1908072158	20191204	male	1岁	4	1	1	44.26	1.06	43.2
1682	1912030779	20191204	male	2岁	4	2	1	19.44	0.94	18.5
1683	1905231889	20191204	male	3岁	4	3	1	36.27	0.17	36.1
1684	1907121443	20191205	male	1岁	4	1	1	29.31	6.41	22.9
1685	1912040416	20191205	male	2岁	4	2	1	33.13	3.03	30.1
1686	1905242122	20191205	male	2岁	4	2	1	35.78	0.38	35.4
1687	1912040774	20191205	male	2岁	4	2	1	38.3	3.9	34.4
1688	1912060762	20191206	male	1岁	4	1	1	33.22	0.12	33.1
1689	1907291437	20191206	male	1岁	4	1	1	38.2	0.1	38.1
1690	1912060391	20191206	male	3岁	4	3	1	31.76	5.46	26.3
1691	1908260570	20191206	male	5岁	4	5	1	17.47	0.27	17.2
1692	1911301023	20191206	male	5岁	4	5	1	23.6	4.3	19.3
1693	1906011017	20191209	male	1岁	4	1	1	22.09	0.19	21.9
1694	1912090171	20191209	male	1岁	4	1	1	31.02	0.92	30.1
1695	1906051958	20191209	male	1岁	4	1	1	31.72	0.22	31.5
1696	1909120038	20191209	male	1岁	4	1	1	32.5	2.5	30
1697	1909231690	20191209	male	1岁	4	1	1	38.6	0.6	38
1698	1912090373	20191209	male	1岁	4	1	1	45.7	0.5	45.2
1699	1905232596	20191209	male	1岁	4	1	1	48.98	0.28	48.7
1700	1910111115	20191209	male	1岁	4	1	1	51.66	0.56	51.1
1701	1912070001	20191209	male	2岁	4	2	1	19.62	0.32	19.3
1702	1911011254	20191209	male	2岁	4	2	1	37.4	1.4	36
1703	1912070106	20191209	male	4岁	4	4	1	15.53	0.43	15.1
1704	1912090547	20191209	male	5岁	4	5	1	33.2	22.7	10.5
1705	1905300324	20191210	male	1岁	4	1	1	36.76	6.76	30
1706	1908121659	20191210	male	1岁	4	1	1	43.87	2.57	41.3
1707	1905222103	20191210	male	1岁	4	1	1	45.18	0.08	45.1
1708	1912091403	20191210	male	2岁	4	2	1	31.14	6.24	24.9
1709	1912090139	20191210	male	2岁	4	2	1	36.3	1.2	35.1
1710	1912091746	20191210	male	3岁	4	3	1	27.96	1.26	26.7
1711	1912091290	20191210	male	3岁	4	3	1	28.68	0.98	27.7
1712	1911240098	20191210	male	3岁	4	3	1	41.1	0.2	40.9
1713	1912090779	20191210	male	4岁	4	4	1	16.87	0.47	16.4
1714	1911181452	20191210	male	4岁	4	4	1	26.25	1.35	24.9
1715	1912091255	20191210	male	5岁	4	5	1	18.95	0.85	18.1
1716	1912101448	20191212	male	1岁	4	1	1	22	1.2	20.8
1717	1907091801	20191212	male	1岁	4	1	1	28.71	0.21	28.5
1718	1906122162	20191212	male	1岁	4	1	1	29.03	6.93	22.1
1719	1907301808	20191212	male	1岁	4	1	1	35.87	0.17	35.7
1720	1912111200	20191212	male	1岁	4	1	1	36.01	0.31	35.7
1721	1906031688	20191212	male	1岁	4	1	1	37.21	0.31	36.9
1722	1906020643	20191212	male	1岁	4	1	1	37.55	0.05	37.5
1723	1912111231	20191212	male	1岁	4	1	1	44.98	0.48	44.5
1724	1906251371	20191212	male	1岁	4	1	1	50.6	0.1	50.5
1725	1912101403	20191212	male	2岁	4	2	1	30.07	0.77	29.3
1726	1912111559	20191212	male	2岁	4	2	1	34.78	0.08	34.7
1727	1912110142	20191212	male	3岁	4	3	1	17.02	7.53	9.49
1728	1906070024	20191213	male	1岁	4	1	1	34.85	0.15	34.7
1729	1912121320	20191213	male	1岁	4	1	1	58.54	0.44	58.1
1730	1912120763	20191213	male	2岁	4	2	1	30.16	1.26	28.9
1731	1912120874	20191213	male	2岁	4	2	1	45.7	22	23.7
1732	1912140028	20191216	male	1岁	4	1	1	28.82	0.62	28.2
1733	1911251072	20191216	male	1岁	4	1	1	38.56	0.06	38.5
1734	1906061091	20191216	male	1岁	4	1	1	40.5	0.1	40.4
1735	1912130540	20191216	male	1岁	4	1	1	41.14	2.14	39
1736	1905221771	20191216	male	1岁	4	1	1	50.49	5.89	44.6
1737	1907153081	20191216	male	2岁	4	2	1	35.12	0.02	35.1
1738	1912140084	20191216	male	3岁	4	3	1	16.58	0.28	16.3
1739	1910030540	20191216	male	4岁	4	4	1	27.81	4.11	23.7
1740	1906190390	20191217	male	1岁	4	1	1	30.26	1.06	29.2
1741	1912161650	20191217	male	1岁	4	1	1	33.93	0.93	33
1742	1912161202	20191217	male	1岁	4	1	1	46.83	0.13	46.7
1743	1906121586	20191217	male	1岁	4	1	1	49.81	5.61	44.2
1744	1907030124	20191217	male	2岁	4	2	1	42.12	0.02	42.1
1745	1908121567	20191217	male	5岁	4	5	1	18.31	0.11	18.2
1746	1912170875	20191218	male	1岁	4	1	1	28.37	3.37	25
1747	1905291080	20191218	male	1岁	4	1	1	38.98	0.68	38.3
1748	1906140343	20191218	male	1岁	4	1	1	52.99	0.49	52.5
1749	1906102215	20191218	male	1岁	4	1	1	56.89	2.79	54.1
1750	1912171479	20191218	male	5岁	4	5	1	21.21	3.01	18.2
1751	1912180973	20191219	male	1岁	4	1	1	24.98	0.18	24.8
1752	1912181420	20191219	male	1岁	4	1	1	25.76	0.16	25.6
1753	1912181280	20191219	male	1岁	4	1	1	39.07	0.17	38.9
1754	1905241250	20191223	male	1岁	4	1	1	23.66	0.86	22.8
1755	1912080668	20191223	male	1岁	4	1	1	24.79	0.69	24.1
1756	1912201261	20191223	male	1岁	4	1	1	33.39	4.19	29.2
1757	1912210369	20191223	male	1岁	4	1	1	36.99	3.09	33.9
1758	1912230744	20191223	male	1岁	4	1	1	39.85	0.65	39.2
1759	1907020997	20191223	male	1岁	4	1	1	43.16	0.66	42.5
1760	1907081989	20191223	male	1岁	4	1	1	43.31	2.01	41.3
1761	1912201080	20191223	male	1岁	4	1	1	47.29	0.69	46.6
1762	1906141959	20191223	male	1岁	4	1	1	47.68	0.78	46.9
1763	1906210478	20191223	male	1岁	4	1	1	50.53	1.83	48.7
1764	1905291769	20191223	male	1岁	4	1	1	58.36	0.56	57.8
1765	1912210696	20191223	male	2岁	4	2	1	27.39	0.79	26.6
1766	1912191258	20191223	male	2岁	4	2	1	27.78	1.38	26.4
1767	1912210196	20191223	male	2岁	4	2	1	29.98	6.28	23.7
1768	1907170496	20191223	male	3岁	4	3	1	35.42	0.62	34.8
1769	1912230405	20191223	male	6岁	4	6	1	14.62	0.92	13.7
1770	1912231303	20191224	male	1岁	4	1	1	28.5	10.5	18
1771	1908210276	20191224	male	1岁	4	1	1	33.35	0.35	33
1772	1912240176	20191224	male	1岁	4	1	1	37.47	0.07	37.4
1773	1912231250	20191224	male	1岁	4	1	1	38.14	0.24	37.9
1774	1912240538	20191224	male	1岁	4	1	1	47.8	0.3	47.5
1775	1911131596	20191224	male	1岁	4	1	1	48.2	11.7	36.5
1776	1912231178	20191224	male	1岁	4	1	1	52.58	1.58	51
1777	1912231073	20191224	male	2岁	4	2	1	25.21	0.31	24.9
1778	1912231805	20191224	male	3岁	4	3	1	24.34	0.04	24.3
1779	1906041646	20191225	male	1岁	4	1	1	37.6	0.4	37.2
1780	1912241366	20191225	male	2岁	4	2	1	17.88	0.68	17.2
1781	1912241553	20191225	male	2岁	4	2	1	38.05	0.25	37.8
1782	1912240905	20191225	male	3岁	4	3	1	18.21	2.11	16.1
1783	1912250856	20191226	male	1岁	4	1	1	39.19	0.49	38.7
1784	1911151496	20191226	male	1岁	4	1	1	40.33	5.23	35.1
1785	1905273305	20191226	male	1岁	4	1	1	54.71	0.51	54.2
1786	1912251148	20191226	male	2岁	4	2	1	23.02	9.42	13.6
1787	1912250988	20191226	male	2岁	4	2	1	31.03	1.13	29.9
1788	1912250962	20191226	male	2岁	4	2	1	39.95	0.35	39.6
1789	1907051443	20191226	male	3岁	4	3	1	35.51	0.31	35.2
1790	1912260325	20191226	male	3岁	4	3	1	36.08	0.68	35.4
1791	1909171466	20191226	male	6岁	4	6	1	23.37	0.67	22.7
1792	1912170082	20191230	male	1岁	4	1	1	29.84	0.94	28.9
1793	1912280518	20191230	male	1岁	4	1	1	30.86	0.86	30
1794	1905300644	20191230	male	1岁	4	1	1	35.6	7.7	27.9
1795	1912260048	20191230	male	1岁	4	1	1	35.88	0.68	35.2
1796	1912280344	20191230	male	1岁	4	1	1	36.39	0.69	35.7
1797	1911010013	20191230	male	1岁	4	1	1	40.5	0.8	39.7
1798	1905211353	20191230	male	1岁	4	1	1	55.27	0.77	54.5
1799	1910160479	20191230	male	3岁	4	3	1	28.71	1.81	26.9
1800	1912280057	20191230	male	3岁	4	3	1	33.32	2.02	31.3
1801	1906151401	20191230	male	3岁	4	3	1	41.72	1.52	40.2
1802	1912280153	20191230	male	4岁	4	4	1	28.7	14.7	14
1803	1911021122	20191231	male	1岁	4	1	1	26.7	0.8	25.9
1804	1912301612	20191231	male	1岁	4	1	1	37.78	0.38	37.4
1805	1912301566	20191231	male	1岁	4	1	1	44.11	0.31	43.8
1806	1907081897	20200102	male	1岁	4	1	1	37.5	0.1	37.4
1807	1906041604	20200102	male	1岁	4	1	1	46.39	0.19	46.2
1808	1912311706	20200102	male	1岁	4	1	1	49.11	1.61	47.5
1809	2001020279	20200102	male	2岁	4	2	1	24.35	4.05	20.3
1810	2001020257	20200102	male	3岁	4	3	1	29.45	0.35	29.1
1811	2001030415	20200103	male	1岁	4	1	1	24.04	0.44	23.6
1812	1908241079	20200103	male	1岁	4	1	1	29.62	0.12	29.5
1813	2001021245	20200103	male	1岁	4	1	1	33.33	4.13	29.2
1814	1906250779	20200103	male	1岁	4	1	1	38.21	0.11	38.1
1815	1911281362	20200103	male	1岁	4	1	1	46.06	0.36	45.7
1816	1905221637	20200103	male	4岁	4	4	1	19.34	2.14	17.2
1817	1906122298	20200106	male	1岁	4	1	1	44.4	10.3	34.1
1818	2001030062	20200106	male	1岁	4	1	1	44.4	0.2	44.2
1819	2001040370	20200106	male	1岁	4	1	1	45.4	2	43.4
1820	1906242058	20200106	male	1岁	4	1	1	47.57	0.57	47
1821	1907101847	20200106	male	1岁	4	1	1	48.27	0.07	48.2
1822	2001060144	20200106	male	1岁	4	1	1	50.39	0.29	50.1
1823	2001030941	20200106	male	2岁	4	2	1	31.86	9.36	22.5
1824	2001040640	20200106	male	3岁	4	3	1	18.81	0.81	18
1825	1905302416	20200106	male	3岁	4	3	1	24.96	0.66	24.3
1826	1912191137	20200106	male	3岁	4	3	1	25.15	0.75	24.4
1827	1907090565	20200106	male	6岁	4	6	1	19.97	1.37	18.6
1828	2001061311	20200107	male	1岁	4	1	1	34.83	0.43	34.4
1829	1906052186	20200107	male	2岁	4	2	1	41.92	0.52	41.4
1830	1906110867	20200108	male	1岁	4	1	1	39.78	0.18	39.6
1831	2001070807	20200108	male	1岁	4	1	1	41.61	5.21	36.4
1832	2001080649	20200108	male	2岁	4	2	1	25.54	0.54	25
1833	1911281585	20200109	male	1岁	4	1	1	47.53	1.13	46.4
1834	1907301975	20200109	male	2岁	4	2	1	29.52	0.02	29.5
1835	2001090330	20200109	male	4岁	4	4	1	20.72	0.62	20.1
1836	2001090490	20200109	male	4岁	4	4	1	33.46	4.26	29.2
1837	1905251586	20200109	male	5岁	4	5	1	24.5	12.2	12.3
1838	2001081484	20200109	male	6岁	4	6	1	13.95	2.05	11.9
1839	2001091220	20200110	male	1岁	4	1	1	24.13	0.03	24.1
1840	1912241796	20200110	male	1岁	4	1	1	29.04	0.04	29
1841	2001091730	20200110	male	1岁	4	1	1	44.13	0.63	43.5
1842	2001090774	20200110	male	5岁	4	5	1	29.23	1.23	28
1843	2001101191	20200113	male	1岁	4	1	1	26.08	0.18	25.9
1844	1906172723	20200113	male	1岁	4	1	1	40.42	0.52	39.9
1845	2001110448	20200113	male	1岁	4	1	1	49.35	0.05	49.3
1846	1907060732	20200113	male	1岁	4	1	1	52.11	1.41	50.7
1847	2001131181	20200113	male	2岁	4	2	1	16.23	0.63	15.6
1848	1910221615	20200113	male	2岁	4	2	1	33.83	1.43	32.4
1849	2001101177	20200113	male	2岁	4	2	1	37.89	2.39	35.5
1850	2001110548	20200113	male	3岁	4	3	1	16.75	0.05	16.7
1851	2001130183	20200113	male	4岁	4	4	1	12.4	0.2	12.2
1852	2001130189	20200113	male	4岁	4	4	1	16.57	1.17	15.4
1853	2001110037	20200113	male	4岁	4	4	1	19.61	0.31	19.3
1854	2001131989	20200114	male	1岁	4	1	1	23.45	0.15	23.3
1855	1906210140	20200114	male	1岁	4	1	1	24.58	4.38	20.2
1856	1912031890	20200114	male	1岁	4	1	1	34.92	0.12	34.8
1857	2001130931	20200114	male	1岁	4	1	1	36.96	1.06	35.9
1858	1911291223	20200114	male	1岁	4	1	1	58.67	1.27	57.4
1859	2001132175	20200114	male	2岁	4	2	1	25.44	0.74	24.7
1860	2001140986	20200114	male	2岁	4	2	1	26.25	0.25	26
1861	1912031262	20200114	male	2岁	4	2	1	28.58	0.38	28.2
1862	1908191421	20200114	male	2岁	4	2	1	29.99	4.09	25.9
1863	2001131613	20200114	male	3岁	4	3	1	17.79	0.09	17.7
1864	2001130674	20200114	male	4岁	4	4	1	17.67	1.77	15.9
1865	2001131746	20200114	male	4岁	4	4	1	27.9	0.3	27.6
1866	2001140955	20200115	male	1岁	4	1	1	24.18	0.38	23.8
1867	2001141310	20200115	male	1岁	4	1	1	29.92	0.32	29.6
1868	1908272186	20200115	male	1岁	4	1	1	30.26	1.66	28.6
1869	2001141461	20200115	male	1岁	4	1	1	31.02	0.52	30.5
1870	1907191624	20200115	male	1岁	4	1	1	37.88	1.78	36.1
1871	1907090647	20200115	male	1岁	4	1	1	38.37	0.67	37.7
1872	1908211156	20200115	male	1岁	4	1	1	47.5	0.5	47
1873	1906240546	20200115	male	1岁	4	1	1	50.49	0.39	50.1
1874	2001150520	20200115	male	2岁	4	2	1	20.25	0.55	19.7
1875	2001141905	20200115	male	2岁	4	2	1	24.13	0.23	23.9
1876	2001140963	20200115	male	2岁	4	2	1	39.23	1.03	38.2
1877	1911181775	20200115	male	2岁	4	2	1	49.01	0.01	49
1878	2001141530	20200115	male	3岁	4	3	1	15.88	0.48	15.4
1879	1906110523	20200115	male	3岁	4	3	1	28.42	0.42	28
1880	2001141761	20200115	male	3岁	4	3	1	28.61	0.31	28.3
1881	1905270455	20200115	male	3岁	4	3	1	39.16	6.96	32.2
1882	2001151669	20200116	male	1岁	4	1	1	35.23	0.03	35.2
1883	2001160178	20200116	male	1岁	4	1	1	36.04	2.34	33.7
1884	2001150998	20200116	male	1岁	4	1	1	48.93	0.23	48.7
1885	1911170374	20200116	male	1岁	4	1	1	57.51	0.51	57
1886	2001151208	20200116	male	2岁	4	2	1	27.72	0.62	27.1
1887	2001160548	20200116	male	2岁	4	2	1	32.02	0.12	31.9
1888	2001151516	20200116	male	3岁	4	3	1	26.99	0.29	26.7
1889	2001150341	20200116	male	4岁	4	4	1	36.6	4.6	32
1890	2001161711	20200117	male	1岁	4	1	1	36.7	16.1	20.6
1891	1911161413	20200117	male	1岁	4	1	1	38.44	0.04	38.4
1892	1905281328	20200117	male	1岁	4	1	1	40.33	0.23	40.1
1893	2001161042	20200117	male	1岁	4	1	1	41.17	0.07	41.1
1894	1909161769	20200117	male	1岁	4	1	1	42.98	1.58	41.4
1895	1905240287	20200117	male	1岁	4	1	1	52.09	0.19	51.9
1896	2001161092	20200117	male	2岁	4	2	1	21.48	0.38	21.1
1897	1912232129	20200117	male	2岁	4	2	1	32.96	0.16	32.8
1898	2001160976	20200117	male	3岁	4	3	1	34.3	6	28.3
1899	1907121891	20200117	male	4岁	4	4	1	12.61	1.21	11.4
1900	2001161089	20200117	male	5岁	4	5	1	21.95	0.15	21.8
1901	2001161086	20200117	male	5岁	4	5	1	23.61	0.61	23
1902	2001171171	20200120	male	1岁	4	1	1	35.35	0.25	35.1
1903	2001180067	20200120	male	1岁	4	1	1	35.78	1.28	34.5
1904	2001170099	20200120	male	1岁	4	1	1	35.84	0.04	35.8
1905	2001180637	20200120	male	1岁	4	1	1	38.54	0.44	38.1
1906	1905181519	20200120	male	1岁	4	1	1	41.36	4.26	37.1
1907	2001171821	20200120	male	1岁	4	1	1	44.21	0.01	44.2
1908	2001170698	20200120	male	2岁	4	2	1	18.49	3.49	15
1909	1911071229	20200120	male	2岁	4	2	1	29.39	0.29	29.1
1910	2001170892	20200120	male	2岁	4	2	1	32.75	1.05	31.7
1911	2001170584	20200120	male	3岁	4	3	1	28.61	0.21	28.4
1912	1905290087	20200120	male	4岁	4	4	1	23.47	0.07	23.4
1913	2001200061	20200120	male	4岁	4	4	1	24.24	0.04	24.2
1914	2001200534	20200120	male	4岁	4	4	1	27.79	0.49	27.3
1915	1910071651	20200120	male	4岁	4	4	1	49.41	4.71	44.7
1916	2001180743	20200120	male	6岁	4	6	1	16.1	1.4	14.7
1917	2001202067	20200121	male	1岁	4	1	1	30.36	6.16	24.2
1918	1905250207	20200121	male	1岁	4	1	1	33.77	0.37	33.4
1919	2001200869	20200121	male	1岁	4	1	1	34.94	5.94	29
1920	2001200113	20200121	male	1岁	4	1	1	50.2	19.1	31.1
1921	1906120103	20200121	male	1岁	4	1	1	51.16	0.26	50.9
1922	2001201412	20200121	male	1岁	4	1	1	52.6	17.2	35.4
1923	2001210168	20200121	male	2岁	4	2	1	28.13	7.83	20.3
1924	2001190163	20200121	male	3岁	4	3	1	26.24	1.74	24.5
1925	2001200990	20200121	male	3岁	4	3	1	36.78	2.08	34.7
1926	2001210238	20200121	male	5岁	4	5	1	24.1	0.5	23.6
1927	2001220408	20200122	male	1岁	4	1	1	33.4	11.7	21.7
1928	1906191353	20200122	male	1岁	4	1	1	33.52	0.52	33
1929	2001211658	20200122	male	1岁	4	1	1	33.7	5.9	27.8
1930	2001211661	20200122	male	1岁	4	1	1	35	7.9	27.1
1931	2001220360	20200122	male	1岁	4	1	1	38.56	0.56	38
1932	1905202955	20200122	male	1岁	4	1	1	39.58	4.28	35.3
1933	2001211037	20200122	male	2岁	4	2	1	30.82	0.32	30.5
1934	2001220383	20200122	male	2岁	4	2	1	38.57	1.17	37.4
1935	2001211128	20200122	male	3岁	4	3	1	28.9	0.7	28.2
1936	2001210752	20200122	male	4岁	4	4	1	17.85	1.35	16.5
1937	2001220393	20200122	male	4岁	4	4	1	21.01	1.61	19.4
1938	2001220738	20200123	male	6岁	4	6	1	12.16	0.46	11.7
1939	2003250167	20200325	male	1岁	1	1	1	29.82	0.72	29.1
1940	2003240619	20200325	male	1岁	1	1	1	30.46	0.26	30.2
1941	1905201433	20200325	male	1岁	1	1	1	40.7	0.5	40.2
1942	1912290095	20200325	male	1岁	1	1	1	41.74	0.44	41.3
1943	2003240648	20200325	male	1岁	1	1	1	44.81	0.91	43.9
1944	1912031331	20200325	male	1岁	1	1	1	45.6	16.3	29.3
1945	1906271842	20200325	male	1岁	1	1	1	47.34	0.24	47.1
1946	1911010834	20200325	male	2岁	1	2	1	28.53	1.93	26.6
1947	2003250387	20200325	male	2岁	1	2	1	29.11	0.71	28.4
1948	2003250285	20200325	male	2岁	1	2	1	70.2	29.4	40.8
1949	2003240812	20200325	male	3岁	1	3	1	17.49	0.49	17
1950	2003250694	20200328	male	1岁	1	1	1	26.49	0.49	26
1951	2003250577	20200328	male	1岁	1	1	1	35.09	5.29	29.8
1952	1905291868	20200328	male	1岁	1	1	1	41.43	0.43	41
1953	1906041842	20200328	male	1岁	1	1	1	42.89	0.39	42.5
1954	1907171980	20200328	male	1岁	1	1	1	43.46	1.26	42.2
1955	1907242232	20200328	male	1岁	1	1	1	43.99	0.49	43.5
1956	2003250575	20200328	male	1岁	1	1	1	47.14	5.44	41.7
1957	2003260122	20200328	male	1岁	1	1	1	49.85	0.35	49.5
1958	1905291146	20200328	male	1岁	1	1	1	52.94	0.64	52.3
1959	2003070904	20200328	male	1岁	1	1	1	54.63	1.43	53.2
1960	1912281044	20200328	male	1岁	1	1	1	57.4	10.4	47
1961	2003250764	20200328	male	2岁	1	2	1	33.12	2.72	30.4
1962	1906150932	20200328	male	2岁	1	2	1	37.25	0.55	36.7
1963	2003260548	20200328	male	2岁	1	2	1	37.32	3.72	33.6
1964	2003260348	20200328	male	2岁	1	2	1	38.5	18.1	20.4
1965	1905251012	20200328	male	2岁	1	2	1	42.66	0.46	42.2
1966	1909280779	20200328	male	2岁	1	2	1	55.7	11.5	44.2
1967	2001270021	20200328	male	3岁	1	3	1	37.17	0.27	36.9
1968	2003250736	20200328	male	3岁	1	3	1	37.49	1.29	36.2
1969	2003270702	20200328	male	4岁	1	4	1	26.19	1.19	25
1970	1905292312	20200401	male	1岁	1	1	1	29.01	0.61	28.4
1971	2003300041	20200401	male	1岁	1	1	1	31.11	0.41	30.7
1972	1907241249	20200401	male	1岁	1	1	1	43.71	5.81	37.9
1973	1906110662	20200401	male	1岁	1	1	1	43.96	0.66	43.3
1974	2001310398	20200401	male	1岁	1	1	1	49.03	1.43	47.6
1975	1908180168	20200401	male	2岁	1	2	1	26.78	0.88	25.9
1976	2003310362	20200401	male	2岁	1	2	1	32.66	0.76	31.9
1977	2003310773	20200401	male	2岁	1	2	1	36.23	3.83	32.4
1978	2003300256	20200401	male	3岁	1	3	1	16.8	0.5	16.3
1979	2003300382	20200401	male	3岁	1	3	1	22.32	1.32	21
1980	2003301190	20200401	male	5岁	1	5	1	22.7	4.4	18.3
1981	2003310341	20200401	male	5岁	1	5	1	24.98	3.78	21.2
1982	2003301158	20200401	male	6岁	1	6	1	22.75	7.65	15.1
1983	1912241792	20200403	male	1岁	1	1	1	27.98	2.48	25.5
1984	2003310148	20200403	male	1岁	1	1	1	32.22	0.12	32.1
1985	2004010363	20200403	male	1岁	1	1	1	35.98	0.28	35.7
1986	2004020536	20200403	male	1岁	1	1	1	38.01	3.11	34.9
1987	1905311353	20200403	male	1岁	1	1	1	42.02	0.02	42
1988	1910060282	20200403	male	1岁	1	1	1	45.52	0.02	45.5
1989	2004010551	20200403	male	1岁	1	1	1	55.66	0.06	55.6
1990	2004021049	20200403	male	1岁	1	1	1	56.53	5.13	51.4
1991	2004011034	20200403	male	1岁	1	1	1	62.17	0.07	62.1
1992	1910251367	20200403	male	2岁	1	2	1	31.59	0.89	30.7
1993	2004020587	20200403	male	2岁	1	2	1	32.01	0.91	31.1
1994	2004010630	20200403	male	2岁	1	2	1	42.15	1.45	40.7
1995	2004010419	20200403	male	3岁	1	3	1	18.67	0.07	18.6
1996	2004011093	20200403	male	3岁	1	3	1	23.22	0.32	22.9
1997	2004020091	20200403	male	3岁	1	3	1	26.76	17.1	9.66
1998	2004010377	20200403	male	3岁	1	3	1	28.59	0.59	28
1999	2004010987	20200403	male	6岁	1	6	1	13.82	0.62	13.2
[truncated: 4,781 more rows]
